# Supplementary material for: Pan-cancer integrative analyses dissect the remodeling of endothelial cells in human cancers
Source: Natl Sci Rev. 2024 Jul 11;11(9):nwae231. doi: 10.1093/nsr/nwae231 (PMC11429526; doi:10.1093/nsr/nwae231)
Supplement: nwae231_Supplemental_Files [file nwae231_supplemental_files.zip]

Archive with 15 entries (14 files):
- Supplementary figures/
- Supplementary figures and legend.docx
- Supplementary figures/sfig1.pdf
- Supplementary figures/sfig2.pdf
- Supplementary figures/sfig3.pdf
- Supplementary figures/sfig4.pdf
- Supplementary figures/sfig5.pdf
- Supplementary figures/sfig6.pdf
- Supplementary methods.docx
- Table S1.xlsx
- Table S2.xlsx
- Table S3.xlsx
- Table S4.xlsx
- Table S5.xlsx
- Table S6.xlsx
