# Supplementary material for: Pan-cancer integrative analyses dissect the remodeling of endothelial cells in human cancers
Source: Natl Sci Rev. 2024 Jul 11;11(9):nwae231. doi: 10.1093/nsr/nwae231 (PMC11429526; doi:10.1093/nsr/nwae231)
Supplement: nwae231_Supplemental_Files [file nwae231_supplemental_files.zip › Table S1.xlsx]

## Sheet: S1
Table S1. Dataset information.
Dataset ID	Publication	Data source	PMID	Journal	DOI	Platform	Cancer type
D01	Multimodal Analysis of Composition and Spatial Architecture in Human Squamous Cell Carcinoma	GSE144236	32579974	Cell	10.1016/j.cell.2020.05.039	10X_3	cSCC
D02	Single-cell RNA sequencing demonstrates the molecular and cellular reprogramming of metastatic lung adenocarcinoma	GSE131907	32385277	Nat Commun	10.1038/s41467-020-16164-1	10X_3	LUAD
D03	Single-Cell Genomic Characterization Reveals the Cellular Reprogramming of the Gastric Tumor Microenvironment	PMID32060101	32060101	Clin Cancer Res	10.1158/1078-0432.CCR-19-3231	10X_3	STAD
D04	Lineage-dependent gene expression programs influence the immune landscape of colorectal cancer	GSE132465	32451460	Nat Genet	10.1038/s41588-020-0636-z	10X_3	CRC
D05	Lineage-dependent gene expression programs influence the immune landscape of colorectal cancer	GSE144735	32451460	Nat Genet	10.1038/s41588-020-0636-z	10X_3	CRC
D06	Lineage-dependent gene expression programs influence the immune landscape of colorectal cancer	GSE132257	32451460	Nat Genet	10.1038/s41588-020-0636-z	10X_3	CRC
D07	Single-cell transcriptome analysis of tumor and stromal compartments of pancreatic ductal adenocarcinoma primary tumors and metastatic lesions	GSE154778	32988401	Genome Med	10.1186/s13073-020-00776-9	10X_3	PAAD
D08	Identification of a distinct luminal subgroup diagnosing and stratifying early stage prostate cancer by tissue-based single-cell RNA sequencing	GSE157703	33032611	Mol Cancer	10.1186/s12943-020-01264-9	10X_3	PRAD
D09	The Expression Pattern and Clinical Significance of the Immune Checkpoint Regulator VISTA in Human Breast Cancer	PMID33250890	33250890	Front Immunol	10.3389/fimmu.2020.563044	10X_3	BRCA
D10	Single-cell transcriptomic architecture and intercellular crosstalk of human intrahepatic cholangiocarcinoma	GSE138709	32505533	J Hepatol	10.1016/j.jhep.2020.05.039	10X_3	CHOL
D11	Single-cell transcriptomics reveals regulators underlying immune cell diversity and immune subtypes associated with prognosis in nasopharyngeal carcinoma	GSE150430	32686767	Cell Res	10.1038/s41422-020-0374-x	10X_3	NPC
D12	Multimodal Mapping of the Tumor and Peripheral Blood Immune Landscape in Human Pancreatic Cancer	GSE155698	34296197	Nat Cancer	10.1038/s43018-020-00121-4	10X_3	PAAD
D13	Single-cell analysis reveals transcriptomic remodellings in distinct cell types that contribute to human prostate cancer progression	GSE141445	33420488	Nat Cell Biol	10.1038/s41556-020-00613-6	10X_3	PRAD
D14	Comprehensive single-cell sequencing reveals the stromal dynamics and tumor-specific characteristics in the microenvironment of nasopharyngeal carcinoma	GSE150825	33750785	Nat Commun	10.1038/s41467-021-21795-z	10X_5	NPC
D15	Cryopreservation of human cancers conserves tumour heterogeneity for single-cell multi-omics analysis	PMID33971952	33971952	Genome Med	10.1186/s13073-021-00885-z	10X_5	BRCA
D16	A single-cell RNA expression atlas of normal, preneoplastic and tumorigenic states in the human breast	GSE161529	33950524	EMBO J	10.15252/embj.2020107333	10X_3	BRCA
D17	Single-cell profiling of tumor-infiltrating TCF1/TCF7(+) T cells reveals a T lymphocyte subset associated with tertiary lymphoid structures/organs and a superior prognosis in oral cancer	GSE172577	34044317	Oral Oncol	10.1016/j.oraloncology.2021.105348	10X_3	HNSC
D18	Spatially organized multicellular immune hubs in human colorectal cancer	GSE178341	34450029	Cell	10.1016/j.cell.2021.08.003	10X_3	CRC
D19	Dissecting esophageal squamous-cell carcinoma ecosystem by single-cell transcriptomic analysis	GSE160269	34489433	Nat Commun	10.1038/s41467-021-25539-x	10X_5	ESCA
D20	Single-Cell RNA Sequencing in Multiple Pathologic Types of Renal Cell Carcinoma Revealed Novel Potential Tumor-Specific Markers	GSE152938	34722263	Front Oncol	10.3389/fonc.2021.719564	10X_3	RCC
D21	Single-cell transcriptomic analysis of the tumor ecosystems underlying initiation and progression of papillary thyroid carcinoma	GSE184362	34663816	Nat Commun	10.1038/s41467-021-26343-3	10X_3	THCA
D22	Resolving the difference between left-sided and right-sided colorectal cancer by single-cell sequencing	GSE188711	34793335	JCI Insight	10.1172/jci.insight.152616	10X_3	CRC
D23	Single-cell RNA sequencing reveals distinct tumor microenvironmental patterns in lung adenocarcinoma	PMID34663877	34663877	Oncogene	10.1038/s41388-021-02054-3	10X_3	LUAD
D24	Investigating immune and non-immune cell interactions in head and neck tumors by single-cell RNA sequencing	GSE164690	34921143	Nat Commun	10.1038/s41467-021-27619-4	10X_3	HNSC
D25	Single-cell RNA-seq highlights intra-tumoral heterogeneity and malignant progression in pancreatic ductal adenocarcinoma	PMID31273297	31273297	Cell Res	10.1038/s41422-019-0195-y	10X_3	PAAD
D26	Single-cell analysis of human glioma and immune cells identifies S100A4 as an immunotherapy target	GSE182109	35140215	Nat Commun	10.1038/s41467-022-28372-y.	10X_3	Glioma
D27	Single-cell transcriptomic profiling unravels the adenoma-initiation role of protein tyrosine kinases during colorectal tumorigenesis	GSE161277	35221332	Signal Transduct Target Ther	10.1038/s41392-022-00881-8.	10X_3	CRC
D28	Single-Cell Atlas of Lineage States, Tumor Microenvironment, and Subtype-Specific Expression Programs in Gastric Cancer	GSE183904	34642171	Cancer Discov	10.1158/2159-8290.CD-21-0683.	10X_3	STAD
D29	Single-Cell RNA Sequencing of Metastatic Testicular Seminoma Reveals the Cellular and Molecular Characteristics of Metastatic Cell Lineage	GSE197778	35494058	Front Oncol	10.3389/fonc.2022.871489	10X_3	TGCT
D30	Single-Cell Transcriptome Analysis Reveals Inter-Tumor Heterogeneity in Bilateral Papillary Thyroid Carcinoma	GSE191288	35515000	Front Immunol	10.3389/fimmu.2022.840811	10X_3	THCA
D31	Tumor Cell Biodiversity Drives Microenvironmental Reprogramming in Liver Cancer	GSE125449	31588021	Cancer Cell	10.1016/j.ccell.2019.08.007	10X_3	CHOL
D32	Single-cell sequencing links multiregional immune landscapes and tissue-resident T cells in ccRCC to tumor topology and therapy efficacy	PMID33861994	33861994	Cancer Cell	10.1016/j.ccell.2021.03.007	10X_5	RCC
D33	A single-cell atlas of liver metastases of colorectal cancer reveals reprogramming of the tumor microenvironment in response to preoperative chemotherapy	GSE178318	34489408	Cell Discov	10.1038/s41421-021-00312-y	10X_3	CRC
D34	A single-cell and spatially resolved atlas of human breast cancers	GSE176078	34493872	Nat Genet	10.1038/s41588-021-00911-1	10X_3/5	BRCA
D35	Relationships of tumor differentiation and immune infiltration in gastric cancers revealed by single-cell RNA-seq analyses	PMID36729271	36729271	Cellular and Molecular Life Sciences volume	10.1007/s00018-023-04702-1	10X_3	STAD
D36	Delineating the dynamic evolution from preneoplasia to invasive lung adenocarcinoma by integrating single-cell RNA sequencing and spatial transcriptomics	GSE189357	36434043	Exp Mol Med	10.1038/s12276-022-00896-9	10X_3	LUAD
D37	Ovarian cancer mutational processes drive site-specific immune evasion	PMID36517593	36517593	Nature	10.1038/s41586-022-05496-1	10X_3	OV
D38	A single-cell analysis reveals tumor heterogeneity and immune environment of acral melanoma	GSE215120	36433984	Nat Commun	10.1038/s41467-022-34877-3	10X_3	SKCM
D39	Single-cell transcriptomics reveals cellular heterogeneity and molecular stratification of cervical cancer	E-MTAB-11948	36357663	Commun Biol	10.1038/s42003-022-04142-w	10X_3	CESC
D40	Profiling transcriptional heterogeneity of epithelium, fibroblasts, and immune cells in esophageal squamous cell carcinoma by single-cell RNA sequencing	GSE196756	36260317	FASEB J	10.1096/fj.202200898R	10X_3	ESCA
D41	Liver tumour immune microenvironment subtypes and neutrophil heterogeneity	PMID36352227	36352227	Nature	10.1038/s41586-022-05400-x	10X_3	LIHC
D42	Single-Cell RNA Sequencing Reveals the Tissue Architecture in Human High-Grade Serous Ovarian Cance	GSE184880	35675036	Clin Cancer Res	10.1158/1078-0432.CCR-22-0296	10X_3	OV
D43	Dissecting the immune suppressive human prostate tumor microenvironment via integrated single-cell and spatial transcriptomic analyses	GSE181294	36750562	Nature Communications	10.1038/s41467-023-36325-2	10X_3	PRAD
D44	Regenerative lineages and immune-mediated pruning in lung cancer metastasis	GSE123902	32042191	Nat Med	10.1038/s41591-019-0750-6	10X_3	LUAD
D45	A transcriptional metastatic signature predicts survival in clear cell renal cell carcinoma	GSE178481	36180422	Nat Commun	10.1038/s41467-022-33375-w	10X_3	RCC
D46	Mitogen-activated protein kinase activity drives cell trajectories in colorectal cancer	GSE166555	34409732	EMBO Mol Med	10.15252/emmm.202114123	10X_3	CRC
