# Supplementary material for: Pan-cancer integrative analyses dissect the remodeling of endothelial cells in human cancers
Source: Natl Sci Rev. 2024 Jul 11;11(9):nwae231. doi: 10.1093/nsr/nwae231 (PMC11429526; doi:10.1093/nsr/nwae231)
Supplement: nwae231_Supplemental_Files [file nwae231_supplemental_files.zip › Table S2.xlsx]

## Sheet: S2A
Table S2A. Differentially expressed genes for major compartments of endothelial cells.
group	names	scores	logfoldchanges	pvals_adj		group	names	scores	logfoldchanges	pvals_adj		group	names	scores	logfoldchanges	pvals_adj		group	names	scores	logfoldchanges	pvals_adj		group	names	scores	logfoldchanges	pvals_adj		group	names	scores	logfoldchanges	pvals_adj
arteries	SRGN	235.877	2.58518	0		capillaries	CD36	113.499	3.82951	0		tip cell	SPARC	281.316	2.26026	0		veins	ACKR1	392.709	7.33623	0		hypoxia	MALAT1	153.885	3.77916	0		lymphatics	CCL21	271.052	11.6483	0
arteries	SEMA3G	195.319	5.19931	0		capillaries	FABP5	79.9006	2.85464	0		tip cell	RGCC	267.891	3.2041	0		veins	SELP	196.78	4.13936	0		hypoxia	RPL31	119.072	2.15242	0		lymphatics	TFPI	236.092	4.01495	0
arteries	SRP14	192.2	1.75807	0		capillaries	TXNIP	75.142	1.62504	0		tip cell	COL4A1	260.668	2.49899	0		veins	DUSP23	189.639	2.34113	0		hypoxia	ATP5E	100.658	2.56829	0		lymphatics	TFF3	176.494	5.31628	0
arteries	CLDN5	171.721	2.44096	0		capillaries	CA4	71.1884	4.21864	0		tip cell	KDR	237.554	2.44812	0		veins	ZNF385D	186.672	3.46208	0		hypoxia	RPL13A	98.0814	1.57248	0		lymphatics	MMRN1	159.397	4.48769	0
arteries	KCTD12	171.259	3.2672	0		capillaries	BTNL9	67.4147	2.09172	0		tip cell	FLT1	219.2	2.14271	0		veins	CLU	185.748	2.95261	0		hypoxia	MTRNR2L8	96.1943	3.40847	0		lymphatics	PDPN	153.834	10.4018	0
arteries	TM4SF1	166.701	1.78356	0		capillaries	RGCC	63.6694	1.72209	0		tip cell	PLPP3	211.334	2.4129	0		veins	CST3	183.18	1.63816	0		hypoxia	RPL41	93.4638	1.48708	0		lymphatics	FABP5	135.546	3.13071	0
arteries	FBLN5	165.451	7.12091	0		capillaries	BST2	62.7353	1.14203	0		tip cell	PLVAP	210.816	1.97432	0		veins	ADIRF	178.361	2.46566	0		hypoxia	RPL27A	88.0584	1.40406	0		lymphatics	PROX1	120.62	5.60515	0
arteries	GJA4	160.121	3.82967	0		capillaries	IFI27	58.4536	0.800422	0		tip cell	COL4A2	205.771	2.00136	0		veins	CD74	176.378	1.9253	0		hypoxia	RPLP2	84.5178	1.21763	0		lymphatics	EFEMP1	108.12	6.20632	0
arteries	CXCL12	151.557	3.49503	0		capillaries	HLA-E	57.1742	0.642348	0		tip cell	EDNRB	204.678	3.12529	0		veins	SELE	169.216	3.86728	0		hypoxia	RPL7	84.5062	1.42672	0		lymphatics	TIMP1	104.487	2.43624	0
arteries	PPA1	150.373	2.32943	0		capillaries	FABP4	57.1029	3.19054	0		tip cell	VWA1	202.908	2.1703	0		veins	NNMT	167.307	1.96867	0		hypoxia	MTRNR2L10	83.6921	5.36954	0		lymphatics	LGALS1	96.6818	2.19092	0
arteries	ARL15	148.024	2.74175	0		capillaries	CAV1	55.5806	1.00768	0		tip cell	ESM1	201.699	4.46598	0		veins	ACTN1	164.639	1.99603	0		hypoxia	CD74	82.8594	1.44057	0		lymphatics	HSPB1	96.038	1.34313	0
arteries	GJA5	145.326	5.77375	0		capillaries	CD320	54.5047	1.81243	0		tip cell	TM4SF18	200.175	2.01306	0		veins	VWF	153.26	1.57028	0		hypoxia	MT1X	78.9937	3.5579	0		lymphatics	SEMA3A	93.4827	5.15114	0
arteries	SAT1	141.48	2.2928	0		capillaries	RBP7	49.7937	1.50937	0		tip cell	INSR	197.057	2.2471	0		veins	HLA-DRA	152.241	1.72572	0		hypoxia	MT2A	78.8041	2.80752	0		lymphatics	IGF1	93.4317	7.23546	0
arteries	LTBP4	138.136	4.08855	0		capillaries	CD74	47.5231	0.974621	0		tip cell	IVNS1ABP	187.159	2.22968	0		veins	NPC2	149.852	1.59756	0		hypoxia	RPL21	77.8029	1.19865	0		lymphatics	TBX1	93.1255	5.76241	0
arteries	JAG1	138.1	2.73761	0		capillaries	CD300LG	47.2653	3.35241	0		tip cell	RFLNB	183.079	2.71572	0		veins	HLA-DRB1	147.658	1.57747	0		hypoxia	ADIRF	76.8257	2.25512	0		lymphatics	PTPRE	92.4466	2.27868	0
arteries	HEY1	136.549	2.94318	0		capillaries	LIFR	46.4562	1.46616	0		tip cell	HECW2	179.548	2.34323	0		veins	MALAT1	144.549	2.87351	0		hypoxia	RPS27	75.8177	1.09615	0		lymphatics	STMN1	91.0866	2.04751	0
arteries	PCSK5	135.9	4.99847	0		capillaries	SGK1	45.197	1.21989	0		tip cell	THY1	179.224	2.94628	0		veins	PRCP	143.812	1.53562	0		hypoxia	RPL34	75.2411	1.09609	0		lymphatics	GYPC	89.9666	1.88241	0
arteries	IGFBP3	134.441	3.47785	0		capillaries	HLA-C	45.1501	0.521212	0		tip cell	CCND1	177.084	2.30445	0		veins	RPLP0	141.849	1.0734	0		hypoxia	RPL23A	74.8018	1.16397	0		lymphatics	NNMT	89.5299	1.89501	0
arteries	EFNB2	133.784	2.04803	0		capillaries	TMEM88	45.1388	1.23263	0		tip cell	HSPG2	175.288	1.4125	0		veins	HLA-DPA1	141.367	1.63981	0		hypoxia	SDPR	73.7865	2.81204	0		lymphatics	CTHRC1	88.2904	2.89104	0
arteries	STOM	133.766	1.41673	0		capillaries	B2M	45.0779	0.420386	0		tip cell	LBH	171.252	2.51169	0		veins	CCL14	137.245	2.5282	0		hypoxia	GLTSCR2	72.6502	2.53344	0		lymphatics	LAPTM5	87.6781	2.51345	0
arteries	MECOM	133.088	2.52741	0		capillaries	SPARCL1	44.5029	0.851045	0		tip cell	CA2	170.648	3.41388	0		veins	SOD2	134.844	2.52895	0		hypoxia	ATP5L	71.816	2.26234	0		lymphatics	PPFIBP1	84.7529	1.75958	0
arteries	SLC9A3R2	132.612	1.86649	0		capillaries	HLA-DRB1	43.8849	0.938573	0		tip cell	TP53I11	170.459	2.51836	0		veins	NEAT1	132.953	1.81358	0		hypoxia	RPL3	69.5453	1.06727	0		lymphatics	MDK	83.9285	2.36367	0
arteries	VEGFC	130.614	2.93741	0		capillaries	HLA-B	43.8314	0.479301	0		tip cell	NOTCH4	164.544	1.73727	0		veins	IL1R1	130.453	2.42573	0		hypoxia	RPS18	68.6165	1.05664	0		lymphatics	ANXA2	82.6042	1.11289	0
arteries	FBLN2	124.367	3.46612	0		capillaries	EPAS1	43.5355	0.862992	0		tip cell	GRB10	163.545	1.95828	0		veins	IL33	128.211	1.80929	0		hypoxia	RPS25	68.0345	1.00615	0		lymphatics	MFAP2	82.4752	4.20162	0
arteries	STMN1	122.352	2.13523	0		capillaries	TNFSF10	42.4932	1.10349	0		tip cell	EVA1B	162.634	2.05497	0		veins	HAPLN3	128.142	2.56957	0		hypoxia	RPL26	67.0072	1.05969	0		lymphatics	RGS16	82.0582	2.85946	0
arteries	IFI27	120.375	1.0739	0		capillaries	TIMP3	41.5446	0.907444	0		tip cell	ARHGAP29	162.629	1.32136	0		veins	S100A6	127.16	1.1123	0		hypoxia	RPL35	66.3318	1.02017	0		lymphatics	CCDC80	81.8017	3.26376	0
arteries	ICAM2	119.668	1.64234	0		capillaries	MGLL	41.404	1.19487	0		tip cell	TMEM204	161.563	1.70077	0		veins	PDLIM1	125.899	1.20518	0		hypoxia	SEPW1	65.102	1.9663	0		lymphatics	POLR2L	81.7351	1.38282	0
arteries	S100A6	115.47	1.3009	0		capillaries	MT-ND2	40.3986	0.633902	0		tip cell	GNAS	161.278	1.3005	0		veins	HLA-DPB1	123.47	1.43242	0		hypoxia	ZFP36	64.9942	1.41676	0		lymphatics	C4orf48	80.68	2.19278	0
arteries	RHOB	114.682	1.62038	0		capillaries	SLC14A1	39.5576	2.24815	0		tip cell	PDGFD	160.495	2.72283	0		veins	HLA-DQA1	122.68	2.65919	0		hypoxia	RPS6	64.5086	1.04493	0		lymphatics	CLDN5	80.1529	1.70069	0
arteries	MAST4	109.754	1.9014	0		capillaries	ATOH8	39.3295	2.1492	0		tip cell	EXOC3L2	159.081	2.49664	0		veins	RPL12	122.016	0.771378	0		hypoxia	TMSB4X	64.4639	0.759141	0		lymphatics	SLC38A1	79.7604	3.68386	0
arteries	JAM2	106.584	1.59241	0		capillaries	HLA-DRA	39.034	0.838606	3.40821e-307		tip cell	SLC9A3R2	157.554	1.64902	0		veins	OLFM1	121.389	2.4022	0		hypoxia	NEAT1	64.1291	1.61467	0		lymphatics	LIMS1	77.9245	1.62201	0
arteries	THSD7A	105.104	1.94458	0		capillaries	GSN	38.8172	0.855954	8.41353e-303		tip cell	ARHGAP18	156.772	2.11029	0		veins	POSTN	120.207	3.87888	0		hypoxia	U2AF1	63.7933	2.74677	0		lymphatics	LAYN	77.8798	2.54491	0
arteries	PLLP	104.594	3.2852	0		capillaries	PDK4	38.667	1.14579	1.80748e-300		tip cell	SEC14L1	150.598	1.40007	0		veins	RPL32	119.543	0.698896	0		hypoxia	RPL35A	63.4679	0.923859	0		lymphatics	ADD3	77.7574	2.08794	0
arteries	JAG2	104.329	2.1303	0		capillaries	IGFBP4	37.2631	0.687046	4.97852e-281		tip cell	PODXL	150.149	1.48274	0		veins	RPS8	118.737	0.718721	0		hypoxia	RPL38	63.1205	1.05544	0		lymphatics	RELN	77.58	8.34041	0
arteries	TSPAN2	103.553	4.60138	0		capillaries	HLA-DPA1	37.1584	0.833458	7.42726e-280		tip cell	CD81	149.422	1.30595	0		veins	CPXM2	118.501	2.55233	0		hypoxia	RPL32	62.6246	0.898878	0		lymphatics	RBP1	76.8879	2.61057	0
arteries	EPAS1	102.593	1.12276	0		capillaries	MT1E	36.4694	1.69952	4.88305e-269		tip cell	CD34	147.81	1.26947	0		veins	CTSC	117.692	1.80553	0		hypoxia	ZFAS1	62.1992	1.87974	0		lymphatics	LYVE1	76.2929	3.74628	0
arteries	PLPP1	101.632	1.67274	0		capillaries	HIF3A	36.3881	2.1642	1.67558e-267		tip cell	ETS1	146.822	1.39876	0		veins	MEOX1	117.383	3.38694	0		hypoxia	RPS15A	61.3181	0.903434	0		lymphatics	TSPAN5	75.2421	2.99015	0
arteries	A2M	101.479	1.0834	0		capillaries	ITM2A	35.1977	0.834064	2.33642e-252		tip cell	GSN	146.737	1.24479	0		veins	RPL17	116.047	1.71064	0		hypoxia	EIF4A1	61.1542	1.50779	0		lymphatics	SPHK1	75.1604	2.63483	0
arteries	TMSB10	100.61	0.641927	0		capillaries	ADGRF5	34.9742	0.809755	1.49234e-249		tip cell	PCDH12	144.147	2.10649	0		veins	RPS23	115.334	0.673613	0		hypoxia	GPX1	60.224	2.14473	0		lymphatics	EFNA5	74.8325	6.52049	0
arteries	PPP1R14A	99.722	2.57963	0		capillaries	HLA-A	34.8124	0.362972	6.53231e-248		tip cell	DNASE1L3	143.554	2.56294	0		veins	SNHG8	114.66	1.68731	0		hypoxia	JUNB	59.5861	1.1994	0		lymphatics	COLEC12	73.9055	5.99262	0
arteries	ADAMTS1	99.6835	1.92259	0		capillaries	GPIHBP1	34.4549	1.59801	8.29037e-242		tip cell	RASGRP3	142.689	1.7854	0		veins	ZFAS1	114.585	1.55904	0		hypoxia	ATP5G2	59.1638	1.83273	0		lymphatics	PPP1R2	71.7447	1.70994	0
arteries	CFH	98.8341	1.99114	0		capillaries	PRX	33.8017	2.81614	6.16526e-233		tip cell	C11orf96	140.973	2.07679	0		veins	RPL34	112.493	0.693791	0		hypoxia	SPRY1	58.1959	1.5432	0		lymphatics	RAB11A	71.6921	1.19494	0
arteries	CAV1	97.9736	1.25053	0		capillaries	TPM1	33.7714	1.01674	3.62898e-233		tip cell	ADGRF5	138.276	1.4267	0		veins	TPD52L1	112.25	2.34972	0		hypoxia	MTRNR2L12	58.0311	1.89751	0		lymphatics	PARD6G	71.0895	6.8774	0
arteries	PTPRB	97.58	1.31058	0		capillaries	FHL1	33.6066	1.36335	7.40619e-231		tip cell	CALM1	138.084	0.960152	0		veins	RPS18	111.691	0.676514	0		hypoxia	C6orf48	57.1144	2.33973	0		lymphatics	ACTN1	70.9665	1.55822	0
arteries	NUDT4	97.5362	2.18353	0		capillaries	NOSTRIN	32.8499	0.798705	1.01948e-221		tip cell	ITGA1	137.784	1.79952	0		veins	ICAM1	111.478	1.59898	0		hypoxia	RPS14	57.0402	0.833432	0		lymphatics	MALAT1	70.5606	2.38552	0
arteries	SYNJ2	97.5351	2.43383	0		capillaries	MT2A	32.4489	0.967418	9.82031e-217		tip cell	PLPP1	137.751	1.68103	0		veins	IFITM1	111.035	1.85274	0		hypoxia	RPS27A	56.2603	0.816313	0		lymphatics	RPL13A	69.6147	0.988262	0
arteries	ATP13A3	96.8115	2.68566	0		capillaries	FAM107A	32.4235	1.05215	4.46625e-216		tip cell	NRP1	137.24	1.32894	0		veins	SPARCL1	110.696	1.09371	0		hypoxia	RPL27	55.8661	0.957542	0		lymphatics	FLT4	69.2871	2.10334	0
arteries	UTRN	96.7811	1.41789	0		capillaries	GPX3	32.4118	1.45966	1.24368e-215		tip cell	APOA2	136.934	2.678	0		veins	LDHA	109.249	1.00046	0		hypoxia	TPD52L1	55.8087	2.50825	0		lymphatics	CISD1	68.7203	1.99932	0
arteries	HES4	95.7957	2.06012	0		capillaries	ITGA1	32.2891	0.929507	1.76356e-214		tip cell	GABRD	136.463	4.25297	0		veins	NFKBIA	109.214	1.27149	0		hypoxia	RPL37A	55.6666	0.847467	0		lymphatics	CALD1	68.1372	1.10683	0
arteries	SERPINE2	91.8711	4.68079	0		capillaries	IGKC	32.0519	1.58964	4.15348e-211		tip cell	MEF2C	136.117	1.23234	0		veins	RPL13	108.14	0.592325	0		hypoxia	RPL36	55.3691	0.843926	0		lymphatics	UQCR11	67.4552	1.31714	0
arteries	ATP1A1	91.6319	1.24685	0		capillaries	FCN3	31.9558	1.62405	7.33007e-210		tip cell	ALB	136.007	2.48161	0		veins	LGALS3	107.855	1.21284	0		hypoxia	GADD45B	54.0466	1.52939	0		lymphatics	KRT18	67.3166	2.53233	0
arteries	ELN	91.1632	2.59996	0		capillaries	MT1M	31.8131	1.83298	3.73482e-208		tip cell	MAP4K4	135.788	1.49247	0		veins	IER3	107.558	1.60959	0		hypoxia	MTRNR2L1	53.8553	3.62066	0		lymphatics	CD47	66.5451	1.7868	0
arteries	AIF1L	89.5348	2.13032	0		capillaries	VAMP5	31.8091	0.569249	7.89798e-209		tip cell	CDH13	135.591	1.85459	0		veins	RPS12	107.133	0.630375	0		hypoxia	FAU	53.4923	0.650463	0		lymphatics	FAM107B	66.447	2.17915	0
arteries	CLEC14A	89.0611	1.10991	0		capillaries	PLAT	31.6868	1.19534	9.37813e-207		tip cell	SOX18	134.866	1.50353	0		veins	NME2	107.003	2.07766	0		hypoxia	SNHG8	52.6637	1.77248	0		lymphatics	CYR61	65.5717	2.58394	0
arteries	RAMP2	88.681	0.834949	0		capillaries	IGHA1	31.6715	2.40184	3.66936e-206		tip cell	DYSF	134.044	1.77921	0		veins	RPS4X	106.542	0.698237	0		hypoxia	MT1M	52.1268	3.4117	0		lymphatics	SERPING1	65.4908	1.69988	0
arteries	OCIAD2	88.3068	1.80071	0		capillaries	EPHX1	31.4889	0.848291	1.53786e-204		tip cell	SPRY4	133.954	2.01353	0		veins	NCOA7	105.894	1.29874	0		hypoxia	RPS23	52.1168	0.772789	0		lymphatics	AKAP12	65.1223	1.96437	0
arteries	SOX17	88.1238	1.64033	0		capillaries	EMP2	31.1314	0.676184	3.02125e-200		tip cell	LAMA4	133.757	1.48431	0		veins	EEF1B2	105.256	0.855505	0		hypoxia	RPS4Y1	51.9359	1.42645	0		lymphatics	TSTA3	64.1256	2.11371	0
arteries	FN1	87.9195	1.87624	0		capillaries	NKX2-3	31.1257	3.22653	2.10717e-199		tip cell	ARHGDIB	131.404	1.238	0		veins	MT-ND4L	105.063	1.55953	0		hypoxia	RPS19	51.8763	0.758858	0		lymphatics	LY96	63.5066	1.79008	0
arteries	ENPP2	86.7832	2.3344	0		capillaries	IL7R	30.9149	4.14594	8.79871e-197		tip cell	TNFAIP8L1	131.267	1.89069	0		veins	EEF1A1	104.861	0.520301	0		hypoxia	RPL13	51.6669	0.760472	0		lymphatics	SNCA	63.4192	3.24258	0
arteries	BST2	85.6717	1.04433	0		capillaries	IFNGR1	30.5983	0.925814	1.55705e-193		tip cell	RBP7	131.108	1.77525	0		veins	CCDC69	104.846	1.84302	0		hypoxia	RPS15	51.6328	0.716834	0		lymphatics	EMILIN1	63.3034	5.27257	0
arteries	HEG1	84.8033	1.24059	0		capillaries	IER2	30.5628	0.665208	1.68536e-193		tip cell	MYO6	130.551	1.59626	0		veins	C7	104.655	4.05888	0		hypoxia	ATP5O	51.5564	2.53001	0		lymphatics	MRC1	63.1493	2.37447	0
arteries	PDCD4	84.6816	1.56597	0		capillaries	GPR146	30.3138	1.21948	4.25367e-190		tip cell	JUP	128.009	1.63323	0		veins	TSPAN7	102.622	1.27245	0		hypoxia	RPL10A	51.3456	0.906503	0		lymphatics	C1R	63.0486	2.79585	0
arteries	EMP3	84.2392	1.96522	0		capillaries	ZBTB16	30.2323	1.16115	3.36789e-189		tip cell	TCF4	127.127	0.923634	0		veins	RPL10	102.565	0.606917	0		hypoxia	TSC22D1	50.7282	1.32266	0		lymphatics	NDUFA13	62.9092	1.51319	0
arteries	LAP3	83.9565	1.26973	0		capillaries	GBP4	29.9529	0.859959	5.55198e-186		tip cell	ITGB1	127.091	0.964139	0		veins	TSHZ2	102.415	1.46687	0		hypoxia	RPS20	49.9051	0.930009	0		lymphatics	PCBD1	62.6372	2.34778	0
arteries	MET	83.2254	2.18538	0		capillaries	SLC9A3R2	29.7883	0.675534	1.6066e-184		tip cell	IGFBP7	126.759	1.09951	0		veins	HLA-DQB1	101.73	1.50876	0		hypoxia	MYC	49.3959	1.79075	0		lymphatics	FAM174B	62.0862	3.05064	0
arteries	MAP4	83.0781	1.29839	0		capillaries	VIPR1	29.7437	4.68233	6.47494e-183		tip cell	PCDH17	126.661	1.36217	0		veins	RPL37	101.216	0.641864	0		hypoxia	RPL18A	49.3551	0.73184	0		lymphatics	ANGPT2	61.8334	2.06567	0
arteries	MMRN2	81.9109	1.13689	0		capillaries	PPARG	29.6354	1.40886	5.43465e-182		tip cell	BTNL9	125.106	1.97958	0		veins	AQP1	101.149	1.15266	0		hypoxia	C14orf2	48.7782	1.9916	0		lymphatics	SGIP1	61.6373	4.17026	0
arteries	PALMD	81.3623	1.13724	0		capillaries	MALAT1	29.4776	1.26374	5.70823e-181		tip cell	PIEZO2	123.722	2.42559	0		veins	RPS17	100.966	1.36558	0		hypoxia	RPS9	48.6021	0.742279	0		lymphatics	ITM2C	61.4022	4.94415	0
arteries	SLC45A4	80.8325	3.51881	0		capillaries	SPTBN1	29.4019	0.519515	8.87181e-180		tip cell	CTNNB1	123.061	1.14423	0		veins	TLL1	100.232	3.07729	0		hypoxia	RPL15	48.5275	0.721267	0		lymphatics	ADGRG3	60.8681	8.05041	0
arteries	PODXL	80.7548	1.12476	0		capillaries	CTSH	29.2746	0.857049	4.60318e-178		tip cell	KCNE3	122.846	3.52772	0		veins	MAP3K8	99.6537	1.69604	0		hypoxia	RPL10	47.9614	0.698802	0		lymphatics	DOCK5	60.8233	4.28006	0
arteries	PIK3C2B	80.0669	1.85659	0		capillaries	RGS5	29.203	2.30051	7.70077e-177		tip cell	CYBA	121.299	1.28932	0		veins	NFKBIZ	99.1023	1.35237	0		hypoxia	SEPP1	47.593	2.24037	0		lymphatics	S100A6	59.8161	0.928219	0
arteries	LPCAT2	80.057	1.86685	0		capillaries	ITM2B	28.9106	0.382489	4.2167e-174		tip cell	NRP2	120.972	1.41258	0		veins	RPS5	98.9992	0.706977	0		hypoxia	RPL11	46.7585	0.660775	0		lymphatics	DKK3	59.3122	2.79651	0
arteries	FAM107A	79.9948	1.71577	0		capillaries	NQO1	28.8605	0.939842	3.16638e-173		tip cell	FYN	120.382	1.39349	0		veins	RPS13	98.6146	0.638941	0		hypoxia	TOMM7	46.6463	0.963068	0		lymphatics	GNG11	59.1376	0.784815	0
arteries	ATP2A3	79.6972	3.70133	0		capillaries	MAOA	28.7907	1.67434	3.38216e-172		tip cell	CALCRL	119.367	1.03263	0		veins	EPB41L3	98.2481	3.24599	0		hypoxia	RPL9	46.6222	0.73801	0		lymphatics	PCAT19	59.0963	1.87198	0
arteries	GLUL	79.4909	1.53969	0		capillaries	SLC6A4	28.5554	5.61748	2.7201e-169		tip cell	ROBO4	118.953	1.23731	0		veins	RAB3C	98.0704	4.53542	0		hypoxia	MT1E	46.3498	2.69026	0		lymphatics	RAB11FIP1	59.0525	3.83921	0
arteries	ANXA3	79.2474	3.22875	0		capillaries	A2M	28.4748	0.443549	1.62997e-169		tip cell	SMTN	118.864	1.78575	0		veins	RPS27A	98.0681	0.566369	0		hypoxia	ATP5J	46.1677	1.6161	0		lymphatics	CD99	58.9171	0.981496	0
arteries	AZIN1	78.9592	1.76113	0		capillaries	OSBPL1A	28.3534	0.967214	1.65172e-167		tip cell	DGKD	118.755	2.49492	0		veins	RPS6	97.2921	0.613051	0		hypoxia	HLA-DRA	46.1252	1.09438	0		lymphatics	WFS1	58.4753	2.69708	0
arteries	CD9	78.8406	0.981083	0		capillaries	CYB5A	28.1009	0.695081	9.6304e-165		tip cell	ABHD17A	118.27	1.33183	0		veins	RPS14	96.7664	0.567337	0		hypoxia	RPS16	46.0055	0.70983	0		lymphatics	CYBA	58.0615	1.25636	0
arteries	RNF144B	78.7732	2.38643	0		capillaries	CX3CL1	28.0632	1.03663	3.32274e-164		tip cell	PLXND1	118.072	1.19041	0		veins	LPCAT4	96.4906	2.14673	0		hypoxia	PTRF	45.6029	1.48327	0		lymphatics	SLC24A1	57.9108	3.53497	0
arteries	DLL4	78.7536	1.44727	0		capillaries	TBX3	28.0465	2.1713	9.56962e-164		tip cell	NID2	117.989	2.83689	0		veins	EEF1G	96.194	2.20161	0		hypoxia	ATP5I	44.9976	1.90322	0		lymphatics	NRP2	57.8028	1.40754	0
arteries	CAPZA2	78.3	1.07192	0		capillaries	LY6E	28.0156	0.677508	6.97678e-164		tip cell	F2R	115.398	1.34245	0		veins	RPS19	96.1149	0.5629	0		hypoxia	EIF1	44.8051	0.531173	0		lymphatics	FN1	57.7244	1.44826	0
arteries	MCTP1	77.4288	1.55913	0		capillaries	TMEM204	27.9728	0.667502	1.9803e-163		tip cell	PLK2	114.913	1.28883	0		veins	CPE	96.0508	3.37409	0		hypoxia	SEP15	44.7602	1.86401	0		lymphatics	NINJ1	57.5571	2.07884	0
arteries	TAGLN2	77.2962	0.82301	0		capillaries	WARS	27.8016	0.820905	2.40581e-161		tip cell	MCAM	114.477	1.39838	0		veins	PABPC1	95.6511	0.822047	0		hypoxia	RPS21	44.7286	0.772538	0		lymphatics	RPS17	57.098	1.42554	0
arteries	ADAM15	77.0945	1.1167	0		capillaries	PGC	27.7924	5.01303	8.50093e-161		tip cell	EGFL7	113.887	0.899237	0		veins	RPS15A	95.506	0.600479	0		hypoxia	HLA-DRB1	44.4411	1.0175	0		lymphatics	MAN1A1	57.005	1.81503	0
arteries	FBLIM1	76.7779	2.25822	0		capillaries	MT-ND3	27.5044	0.48331	8.84908e-159		tip cell	NID1	113.675	1.50093	0		veins	LHX6	95.38	2.60213	0		hypoxia	USMG5	44.4018	1.73336	0		lymphatics	SCN3B	56.9456	4.48011	0
arteries	ACE	76.4662	1.87597	0		capillaries	PGA3	27.466	6.91336	3.2922e-157		tip cell	MARCKS	113.399	1.20436	0		veins	HLA-DMA	95.1718	1.26102	0		hypoxia	HLA-DPB1	44.0771	1.15233	0		lymphatics	ACKR2	56.9415	7.5363	0
arteries	CD46	76.3543	1.18221	0		capillaries	ACVRL1	27.455	0.706174	1.47874e-157		tip cell	FSCN1	112.906	1.24391	0		veins	GABARAP	94.5875	1.54921	0		hypoxia	NBEAL1	42.9904	1.72319	0		lymphatics	CD9	56.9298	1.14363	0
arteries	COBLL1	76.1362	2.66833	0		capillaries	LNX1	27.4447	1.68648	3.18218e-157		tip cell	DGKH	112.602	1.52981	0		veins	MCTP1	94.5552	1.43457	0		hypoxia	EEF1A1	42.7898	0.453656	0		lymphatics	OAF	56.6487	1.79241	0
arteries	BTG2	75.9405	1.35685	0		capillaries	FENDRR	27.3928	3.82045	1.90939e-156		tip cell	AFAP1L1	112.207	1.44487	0		veins	RPS21	94.5509	0.683862	0		hypoxia	RPS12	42.3609	0.623972	0		lymphatics	CST3	56.5615	0.923198	0
arteries	IFI6	75.3588	1.18071	0		capillaries	NFIB	27.2487	0.538158	1.84882e-155		tip cell	COL21A1	112.145	2.36484	0		veins	RPL30	93.5911	0.588521	0		hypoxia	RPS5	42.2854	0.74064	0		lymphatics	NR2F1	56.4961	2.38448	0
arteries	EDN1	74.9258	1.92802	0		capillaries	GIMAP7	27.2244	0.601523	3.36375e-155		tip cell	GYPC	112.017	1.30766	0		veins	SDCBP	93.3447	0.866767	0		hypoxia	RPL12	42.1288	0.674893	0		lymphatics	SMYD2	56.2433	2.79037	0
arteries	MSX1	74.7153	1.83253	0		capillaries	CLEC3B	26.8762	1.0663	3.39347e-151		tip cell	APOC1	111.731	2.03452	0		veins	RPL11	92.7598	0.519682	0		hypoxia	GIMAP5	42.0676	2.03545	0		lymphatics	MARCKS	56.1343	1.11332	0
arteries	ALPL	74.4163	2.44472	0		capillaries	TMEM100	26.8709	2.25979	6.90747e-151		tip cell	APOC3	111.585	2.40327	0		veins	RCAN1	92.2426	1.64488	0		hypoxia	RPS8	42.062	0.636281	0		lymphatics	MINOS1	56.0029	1.65663	0
arteries	SWAP70	74.0586	1.07757	0		capillaries	ID1	26.8561	0.631087	2.98464e-151		tip cell	RACK1	110.717	1.2229	0		veins	RPS3A	91.9496	0.586979	0		hypoxia	RPS2	41.8468	0.77388	0		lymphatics	DMTN	55.9449	2.89439	0
arteries	KLF2	73.7257	1.15185	0		capillaries	FMO2	26.6512	2.28638	1.42092e-148		tip cell	YWHAH	110.559	1.05928	0		veins	CXorf36	91.9293	1.3926	0		hypoxia	RPL37	41.5148	0.634641	0		lymphatics	STON2	54.9868	5.56944	0
arteries	EXOC6	73.6616	1.81405	0		capillaries	CFAP20	26.5895	0.909053	4.0525e-148		tip cell	MARCKSL1	110.435	0.993279	0		veins	RALGAPA2	91.8829	1.42104	0		hypoxia	MATR3	41.3854	3.48743	0		lymphatics	TIE1	54.5764	1.15737	0
arteries	BMX	73.4637	2.72229	0		capillaries	ITIH5	26.5445	1.35606	1.4383e-147		tip cell	PREX1	109.902	1.62791	0		veins	GLTSCR2	91.799	1.66492	0		hypoxia	HLA-DPA1	41.3317	1.07666	0		lymphatics	STXBP6	54.3145	3.44008	0
arteries	LIMA1	73.1263	1.14159	0		capillaries	IGFBP2	26.5316	0.790212	1.27676e-147		tip cell	MT-ATP6	109.671	1.12555	0		veins	CTGF	91.53	1.92497	0		hypoxia	RPL8	41.2504	0.618878	0		lymphatics	RPL36A	54.2638	1.17007	0
arteries	FGL2	72.8733	2.57898	0		capillaries	LIPF	26.3664	6.64971	2.01614e-145		tip cell	GNAI2	109.388	0.874107	0		veins	CSRP2	91.5257	1.55329	0		hypoxia	RPS3A	40.9176	0.6394	0		lymphatics	SEMA3D	54.104	4.54347	0
arteries	SULF1	71.2895	3.64409	0		capillaries	MT-CYB	26.2777	0.447217	1.6196e-145		tip cell	APOA1	109.221	2.23967	0		veins	ADGRG6	91.3428	4.0613	0		hypoxia	S100A6	40.5062	0.767112	0		lymphatics	FAM213A	53.6293	1.79025	0
arteries	GFOD1	71.2012	1.52521	0		capillaries	HPGD	26.1843	4.3112	1.60282e-143		tip cell	RAPGEF2	108.848	1.46624	0		veins	RPS24	91.2827	0.51874	0		hypoxia	RPS28	40.3884	0.577178	0		lymphatics	COX6A1	53.3535	0.871587	0
arteries	CDC42BPA	71.1984	1.36443	0		capillaries	MT1X	26.1351	0.995166	1.99581e-143		tip cell	GMFG	108.548	1.10697	0		veins	MT-ATP8	90.9368	1.70132	0		hypoxia	RPL36A	39.9925	1.01936	0		lymphatics	SIRPA	53.3385	2.49446	0
arteries	ARHGAP4	70.9513	2.44773	0		capillaries	FOXF1	25.9615	1.79971	2.52314e-141		tip cell	PINK1	107.977	1.38593	0		veins	VCAM1	90.8726	2.06146	0		hypoxia	RPS13	39.9349	0.632649	0		lymphatics	TUBB	53.1653	1.04872	0
arteries	PTPRM	70.8149	1.18075	0		capillaries	HLA-DPB1	25.9288	0.60655	2.16938e-141		tip cell	UACA	107.74	1.15287	0		veins	RPL10A	90.7542	0.639311	0		hypoxia	RPL19	39.813	0.578506	0		lymphatics	REXO2	53.0393	1.20344	0
arteries	NPR3	70.7324	3.46944	0		capillaries	VSIR	25.8995	0.992795	7.7395e-141		tip cell	PLCB1	107.677	1.3187	0		veins	MATN2	90.7223	1.76727	0		hypoxia	RPLP1	39.2422	0.554935	2.7782e-305		lymphatics	KCTD17	53.0051	2.71138	0
arteries	TM6SF1	70.6545	2.41027	0		capillaries	ASS1	25.4884	0.97573	1.40744e-136		tip cell	CHRM3	107.056	2.44048	0		veins	RPS3	90.6941	0.56413	0		hypoxia	CXorf36	38.9207	1.28666	2.07646e-300		lymphatics	PDLIM3	52.9219	2.08171	0
arteries	ASS1	70.6455	1.68454	0		capillaries	ACE	25.3515	0.986093	3.36995e-135		tip cell	PTPRG	106.396	1.28148	0		veins	HLA-DRB5	90.22	1.3117	0		hypoxia	RPL24	38.6555	0.606661	4.23256e-297		lymphatics	RARRES2	52.8813	2.69737	0
arteries	FBN1	70.5859	1.51137	0		capillaries	CABP1	25.2519	2.74109	5.78202e-134		tip cell	PDGFB	106.194	1.5522	0		veins	MKL2	89.8787	1.85054	0		hypoxia	LIFR	38.3578	1.26476	1.4801e-292		lymphatics	MGST2	52.5925	0.988606	0
arteries	FUT8	70.3078	2.50617	0		capillaries	AIF1L	25.0574	0.92056	3.24513e-132		tip cell	FAM167B	105.926	1.23903	0		veins	SNHG7	89.464	1.40873	0		hypoxia	ALDOA	38.1757	1.22262	3.32167e-290		lymphatics	GRAP	52.5119	2.25651	0
arteries	PCMTD1	70.1111	1.15083	0		capillaries	HLA-F	25.0368	0.584445	4.36969e-132		tip cell	COL15A1	105.876	1.23512	0		veins	MYOF	88.6247	1.54668	0		hypoxia	ATPIF1	37.9095	1.54424	5.60454e-286		lymphatics	OST4	52.2986	0.822243	0
arteries	ASRGL1	69.7724	2.00774	0		capillaries	JUN	24.8795	0.552879	1.20411e-130		tip cell	TIMP3	105.755	1.07713	0		veins	IL6	88.4826	2.74308	0		hypoxia	LINC00493	37.7762	1.9107	9.22223e-284		lymphatics	ARL4A	52.2581	1.21105	0
arteries	SYNPO	69.5964	1.17878	0		capillaries	CLIC5	24.8608	1.62838	4.31137e-130		tip cell	APOE	105.734	1.83864	0		veins	RPLP1	87.9661	0.473113	0		hypoxia	H3F3B	37.6016	0.542629	6.4197e-283		lymphatics	TMEM98	51.8553	4.81866	0
arteries	CRIP2	69.3797	0.717682	0		capillaries	MT-CO2	24.7808	0.418696	5.70873e-130		tip cell	LMO2	105.453	1.11503	0		veins	PTGDS	87.8508	2.70305	0		hypoxia	LDHA	37.4335	0.860308	5.80234e-280		lymphatics	OAZ1	51.8469	0.81781	0
arteries	CD58	69.2853	1.80043	0		capillaries	MT-ND1	24.6885	0.396492	5.51062e-129		tip cell	HTRA1	105.45	1.12897	0		veins	RPL18A	87.7793	0.53617	0		hypoxia	RPS3	36.7653	0.570469	3.73925e-271		lymphatics	MZT2B	51.6355	1.06334	0
arteries	ITSN2	68.4219	1.30795	0		capillaries	JCHAIN	24.6782	2.55977	3.52289e-128		tip cell	MXD4	105.167	1.37127	0		veins	RPL35A	87.5786	0.541252	0		hypoxia	MT1A	36.6361	3.65392	8.27419e-268		lymphatics	TMSB10	51.5451	0.474901	0
arteries	DUSP1	68.3789	0.937285	0		capillaries	RNASE1	24.6439	0.433357	2.60837e-128		tip cell	TMEM233	104.784	2.10127	0		veins	CSF2RB	87.3444	2.23453	0		hypoxia	RPS4X	36.5908	0.586742	7.89197e-269		lymphatics	ARL6IP1	51.4363	1.16987	0
arteries	POMP	67.7554	0.810937	0		capillaries	HLA-DMA	24.5997	0.679237	1.07909e-127		tip cell	FOLH1	103.983	3.35735	0		veins	NR2F2	87.2785	1.18924	0		hypoxia	PLAT	36.323	1.48052	2.10528e-264		lymphatics	IGFBP7	51.201	0.711827	0
arteries	NOTCH4	67.6247	1.0048	0		capillaries	TGFBR2	24.4942	0.477106	1.02245e-126		tip cell	ARHGEF7	103.515	1.46769	0		veins	ATP5G2	87.0293	1.45078	0		hypoxia	RPS26	36.1041	0.766461	6.18902e-262		lymphatics	SMAD1	51.1118	1.47027	0
arteries	FAM89A	67.4847	1.94765	0		capillaries	BAALC	24.3715	1.21698	2.90192e-125		tip cell	CPM	103.452	2.38159	0		veins	RPL3	86.7752	0.545981	0		hypoxia	DUSP23	35.888	1.08622	5.0999e-259		lymphatics	MAF	51.0517	1.70696	0
arteries	TMEM100	67.2075	3.34056	0		capillaries	GNG11	23.9386	0.353285	2.79908e-121		tip cell	EFNB2	102.75	1.20454	0		veins	RPL7A	86.1233	0.547258	0		hypoxia	FAM107A	35.7324	1.30691	1.08379e-256		lymphatics	GLIPR2	50.9162	2.86715	0
arteries	LMCD1	66.819	1.13255	0		capillaries	NOV	23.8956	1.79115	1.50963e-120		tip cell	DOCK6	102.342	1.29802	0		veins	SEPW1	86.1095	1.52088	0		hypoxia	VIMP	35.7267	1.74685	2.53724e-256		lymphatics	CHCHD10	50.8757	1.67145	0
arteries	IFITM3	66.392	0.51512	0		capillaries	CAV2	23.8497	0.545057	2.79207e-120		tip cell	SERPINI1	102.158	2.61496	0		veins	LINC-PINT	86.0834	2.68696	0		hypoxia	LINC00116	35.7145	2.05038	5.44719e-256		lymphatics	PLSCR4	50.8278	1.94585	0
arteries	SOX13	66.3667	2.03824	0		capillaries	PDE1C	23.6439	2.5515	4.74291e-118		tip cell	CHST15	102.099	2.02818	0		veins	ITGB4	85.8747	1.42721	0		hypoxia	LINC00910	35.5764	5.56278	1.08525e-253		lymphatics	PRELID1	50.6072	1.08598	0
arteries	S100A4	65.9585	2.1484	0		capillaries	CDKN1C	23.6121	0.840646	6.42355e-118		tip cell	ZEB1	102.065	1.08482	0		veins	VCAN	85.8447	3.25998	0		hypoxia	SIK1	35.5436	2.83502	1.65769e-253		lymphatics	TC2N	50.4772	4.78934	0
arteries	FGF2	65.8718	2.40808	0		capillaries	ARHGAP18	23.2412	0.695731	2.01298e-114		tip cell	ELOB	101.855	1.09207	0		veins	RPL6	85.2514	0.544779	0		hypoxia	PTMA	35.3611	0.331073	7.37508e-253		lymphatics	RPL31	50.1636	0.855555	0
arteries	S1PR1	65.516	0.994716	0		capillaries	SCARB1	23.1664	0.971131	1.23906e-113		tip cell	RASAL2	101.707	1.28065	0		veins	ADM5	85.1958	2.17818	0		hypoxia	PDLIM1	35.2739	0.840943	4.48242e-251		lymphatics	KLF6	50.1497	1.0359	0
arteries	NPTN	65.4253	1.44352	0		capillaries	PSMB9	23.1504	0.51487	1.36709e-113		tip cell	LOXL2	101.604	1.66881	0		veins	LRRC1	84.8941	2.30965	0		hypoxia	RPL4	35.2293	0.708915	2.07083e-250		lymphatics	DSP	50.1215	2.50143	0
arteries	KCNJ2	65.3965	2.12045	0		capillaries	MAFB	23.131	1.12829	2.78769e-113		tip cell	DLL4	100.683	1.31968	0		veins	RPL18	84.8577	0.491231	0		hypoxia	HEXIM1	35.2103	1.39255	1.21136e-249		lymphatics	KBTBD11	50.0239	4.05358	0
arteries	NEBL	65.3584	3.91452	0		capillaries	TEK	23.125	0.691615	2.73812e-113		tip cell	FCN3	100.587	2.14513	0		veins	CYP1B1	84.8428	2.53666	0		hypoxia	LHFP	35.0607	1.82062	1.45517e-247		lymphatics	NR2F2	49.8306	1.25184	0
arteries	RRAS	65.327	1.31773	0		capillaries	HLA-DRB5	22.7222	0.67557	1.43667e-109		tip cell	CPNE2	99.9545	1.30475	0		veins	CFI	84.5366	1.18163	0		hypoxia	RPL29	34.9876	0.533374	1.56294e-247		lymphatics	PDLIM4	49.8214	1.81565	0
arteries	CFAP36	65.2832	1.58046	0		capillaries	FAM13C	22.665	1.0919	6.2924e-109		tip cell	CXCR4	99.718	2.14347	0		veins	CSF3	84.2626	3.68215	0		hypoxia	AC010642.1	34.4776	4.11131	1.45664e-239		lymphatics	RPS19	49.6201	0.526821	0
arteries	DKK2	64.6878	6.4534	0		capillaries	SFTPC	22.5649	3.54404	7.35963e-108		tip cell	FILIP1	99.479	1.31162	0		veins	RPL29	84.0732	0.520577	0		hypoxia	ATP5H	33.698	1.4495	2.77009e-230		lymphatics	LAMA4	49.5744	1.04801	0
arteries	ADAMTS6	64.6305	2.06536	0		capillaries	TSPAN12	22.4952	0.764646	2.14649e-107		tip cell	RGS3	99.0566	1.24759	0		veins	RPL28	83.9646	0.467673	0		hypoxia	ATP5G3	33.6002	1.42052	4.23311e-229		lymphatics	NDUFA11	49.5729	1.06821	0
arteries	CD93	64.53	0.850884	0		capillaries	AES	22.3211	0.771365	8.04282e-106		tip cell	EFNA1	99.0562	1.07284	0		veins	BACE2	83.8761	1.22757	0		hypoxia	SNHG15	33.309	1.77696	3.86191e-225		lymphatics	FABP4	49.5232	2.20025	0
arteries	FAM124B	64.5261	2.62209	0		capillaries	ISLR	22.2936	2.69003	2.15517e-105		tip cell	MTSS1	98.9938	1.52267	0		veins	S100A10	83.8754	0.663856	0		hypoxia	RAMP3	32.9894	0.769035	4.62023e-222		lymphatics	PERP	49.5213	2.05821	0
arteries	SIPA1L2	64.3816	1.61861	0		capillaries	RBP5	22.2905	1.06641	1.84612e-105		tip cell	GNG11	98.62	0.667895	0		veins	RASA4	83.7125	1.73014	0		hypoxia	CLU	32.8677	1.15188	2.45634e-220		lymphatics	LAPTM4A	49.432	0.823655	0
arteries	ARGLU1	63.7371	0.845972	0		capillaries	KANK3	22.2541	0.590924	3.1716e-105		tip cell	CETP	98.5275	2.3643	0		veins	RPS9	83.0053	0.504753	0		hypoxia	SNHG7	32.7028	1.19562	5.89184e-218		lymphatics	FHL1	49.3395	1.74081	0
arteries	SYT11	63.5754	1.86729	0		capillaries	ARRDC2	22.1962	0.905964	1.25792e-104		tip cell	SNTB1	98.105	3.65209	0		veins	ATP6V0C	82.9515	1.77291	0		hypoxia	ATP5B	32.5273	1.25376	7.669e-216		lymphatics	PET100	49.1724	1.31015	0
arteries	PALLD	63.5583	2.6	0		capillaries	CTNNAL1	22.1365	0.709825	4.13064e-104		tip cell	APP	97.8903	0.686906	0		veins	PERP	82.7111	2.13681	0		hypoxia	C7orf55-LUC7L2	32.1	4.07828	6.76873e-210		lymphatics	APOD	49.0549	2.63286	0
arteries	FILIP1L	63.3408	1.4912	0		capillaries	SH3BGRL2	22.0019	0.834791	7.01295e-103		tip cell	STC2	97.5065	1.74692	0		veins	RPL19	82.6221	0.48277	0		hypoxia	PLA2G16	31.9271	1.35602	2.66936e-208		lymphatics	NEAT1	48.948	1.1781	0
arteries	VIM	63.3171	0.530461	0		capillaries	KLF4	21.9501	0.540365	1.61584e-102		tip cell	HES1	97.5023	1.22348	0		veins	RPL5	82.1665	0.559609	0		hypoxia	ATP5G1	31.493	1.53772	5.60259e-203		lymphatics	FAM102A	48.808	3.21778	0
arteries	DST	63.1988	1.29726	0		capillaries	ICAM2	21.9379	0.482541	2.12377e-102		tip cell	P2RY8	97.4404	3.04689	0		veins	UGCG	80.9594	1.07506	0		hypoxia	RPL30	31.4907	0.478854	1.56103e-203		lymphatics	TUBA1A	48.7133	1.0615	0
arteries	ABL2	62.7806	1.27686	0		capillaries	MT-ND4	21.9105	0.36455	2.17944e-102		tip cell	RDX	97.3912	0.875117	0		veins	RND1	80.8208	1.50052	0		hypoxia	SPARCL1	31.4672	0.706504	1.05083e-203		lymphatics	SLC25A6	48.5366	0.866006	0
arteries	ID1	62.5061	0.960958	0		capillaries	RAMP3	21.8582	0.481143	1.06523e-101		tip cell	A2M	97.0176	0.781479	0		veins	RPS15	80.417	0.453634	0		hypoxia	ATP5J2	31.0966	1.41413	2.58478e-198		lymphatics	GMFG	47.9336	0.981202	0
arteries	CXCL2	62.2797	1.69825	0		capillaries	CPD	21.8081	0.674702	3.67527e-101		tip cell	ITGA6	96.2509	0.936456	0		veins	RPL36A	80.3422	0.951805	0		hypoxia	SELT	31.0951	1.63024	3.52879e-198		lymphatics	PTX3	47.5715	5.22863	0
arteries	NR4A1	61.9956	1.09697	0		capillaries	MFSD6	21.7513	0.927635	1.29917e-100		tip cell	APLNR	96.2485	1.36973	0		veins	CNKSR3	80.2353	1.35146	0		hypoxia	EEF1D	31.0527	0.576868	4.54431e-198		lymphatics	MIF	47.1024	1.06159	0
arteries	PDZD2	61.9434	2.60911	0		capillaries	F2RL3	21.7305	0.993564	2.03072e-100		tip cell	HMGB1	96.1003	0.584118	0		veins	HNRNPA1	79.6367	0.641434	0		hypoxia	ZNF90	30.6783	3.09812	5.80676e-193		lymphatics	NARF	46.966	1.31961	0
arteries	CYSTM1	61.9151	1.05397	0		capillaries	LIPE	21.6717	1.4967	7.38543e-100		tip cell	TSPAN18	96.0451	1.24579	0		veins	CEBPD	79.3199	1.1128	0		hypoxia	HLA-DMA	30.6744	0.974466	1.79515e-193		lymphatics	PGM5	46.8618	1.8616	0
arteries	GABARAPL2	61.7664	0.785063	0		capillaries	AQP7	21.6514	1.24162	1.04717e-99		tip cell	GJA1	94.9606	1.08626	0		veins	FXYD5	79.1489	0.766854	0		hypoxia	FAM60A	30.4836	2.09798	8.08826e-191		lymphatics	HPSE	46.7366	6.39509	0
arteries	TMEM178A	61.5956	5.227	0		capillaries	IDO1	21.6326	2.23217	1.77918e-99		tip cell	VAMP5	94.8085	0.778838	0		veins	TGFBR3	79.0774	1.0786	0		hypoxia	NACA2	30.2145	3.96704	1.67581e-187		lymphatics	SHC1	46.6781	1.08703	0
arteries	PGRMC2	61.4906	1.38274	0		capillaries	CXCL12	21.5598	0.829646	5.80233e-99		tip cell	ESAM	94.68	0.795424	0		veins	SYNGR2	78.836	1.07237	0		hypoxia	RPL5	30.0988	0.538581	7.57005e-187		lymphatics	TMED3	46.6395	1.82643	0
arteries	FTH1	61.0168	0.50541	0		capillaries	RXFP1	21.3386	2.65479	7.5312e-97		tip cell	MAF	94.3648	1.54538	0		veins	ETS2	78.8354	0.775452	0		hypoxia	ATP5C1	29.6971	1.23621	5.19289e-182		lymphatics	BCL7C	46.5723	1.38382	0
arteries	ORAI1	61.0129	1.26278	0		capillaries	TIMP4	21.2708	2.64872	2.97946e-96		tip cell	CDH5	93.8396	0.82154	0		veins	NPDC1	78.4061	0.668108	0		hypoxia	NNMT	29.6276	0.86594	1.87378e-181		lymphatics	LIMD2	46.3388	2.3911	0
arteries	PRDM16	60.8777	5.90237	0		capillaries	MCF2L	21.254	0.719138	3.00818e-96		tip cell	MLEC	93.5825	1.19863	0		veins	IGFBP4	78.3449	0.701376	0		hypoxia	TMSB10	29.4678	0.313606	5.44398e-180		lymphatics	MPP7	46.2404	6.41642	0
arteries	KCNN3	60.8676	1.31244	0		capillaries	ESAM	21.2041	0.399189	6.86639e-96		tip cell	FXYD6	93.3505	1.30508	0		veins	NACA	78.3247	0.506302	0		hypoxia	COMMD6	29.2012	0.680018	1.93348e-176		lymphatics	PFN1	46.2055	0.757853	0
arteries	SOS1	60.2088	1.26675	0		capillaries	SYNE1	21.1618	0.759372	2.05118e-95		tip cell	GNAI1	93.2125	1.59299	0		veins	HLA-DQA2	78.0201	2.85696	0		hypoxia	TSHZ2	28.9655	0.992783	9.85274e-174		lymphatics	RCSD1	46.0253	2.83283	0
arteries	RNASE1	59.5841	0.656958	0		capillaries	CEBPD	21.0624	0.593159	1.25318e-94		tip cell	EXOC3L1	93.211	1.68397	0		veins	CCL23	77.9347	2.60757	0		hypoxia	SOCS3	28.6424	0.719628	1.85467e-170		lymphatics	COX7A2	45.8316	0.815819	0
arteries	IFI27L2	59.3949	1.31229	0		capillaries	PAPSS2	21.0591	1.31876	1.79805e-94		tip cell	GPRC5C	92.3445	2.19301	0		veins	RPS2	77.8671	0.556248	0		hypoxia	RTFDC1	28.5524	1.48735	6.4734e-169		lymphatics	MSMP	45.6355	4.93091	0
arteries	SEC11C	59.2688	1.18521	0		capillaries	HIPK2	20.975	0.741197	8.03715e-94		tip cell	JAM3	91.7631	1.44155	0		veins	NAMPT	77.4918	0.900331	0		hypoxia	RPL39	28.3005	0.434371	1.45478e-166		lymphatics	FAM162B	45.5003	5.8642	0
arteries	GLIPR2	59.2524	2.6166	0		capillaries	IGFBP6	20.8498	1.16519	1.1157e-92		tip cell	LDB2	91.2645	0.844094	0		veins	RPL39	76.913	0.499903	0		hypoxia	B2M	28.0455	0.228697	3.93388e-164		lymphatics	CALM2	45.3967	0.778143	0
arteries	C10orf10	59.1427	2.62896	0		capillaries	SEC14L1	20.8079	0.437337	1.85454e-92		tip cell	MYO1B	90.8416	1.42394	0		veins	RAMP3	76.7778	0.773227	0		hypoxia	ATP5A1	27.8934	1.24315	9.76781e-162		lymphatics	FLNC	45.2058	3.24799	0
arteries	LGALS3BP	59.1172	2.61026	0		capillaries	AVPR2	20.7759	1.2723	4.63444e-92		tip cell	GPR4	90.7648	1.39878	0		veins	RPL36	76.3494	0.481505	0		hypoxia	PIK3R3	27.6282	0.888558	6.50859e-159		lymphatics	TUBB6	45.1167	1.09368	0
arteries	TMEM47	58.884	1.16591	0		capillaries	TACC1	20.7253	0.455364	1.00473e-91		tip cell	RAP2A	90.6772	1.49022	0		veins	FAM84B	75.9699	2.36519	0		hypoxia	RPS24	27.5812	0.423221	1.60669e-158		lymphatics	PRKCZ	44.9792	2.88304	0
arteries	IL11RA	58.7637	2.74465	0		capillaries	MLEC	20.6105	0.575199	9.93259e-91		tip cell	CCDC85B	90.1458	0.702568	0		veins	ATP5D	75.6555	1.42289	0		hypoxia	RPL23	27.5701	0.502915	1.50994e-158		lymphatics	FRMD6	44.8759	2.50923	0
arteries	PIK3R3	58.6411	1.02203	0		capillaries	PML	20.6066	0.64726	1.15511e-90		tip cell	TNFRSF4	89.7859	1.54531	0		veins	ZFP36L1	75.5449	0.733916	0		hypoxia	MINOS1	27.5497	1.04101	4.51771e-158		lymphatics	UBTD1	44.7424	1.65664	0
arteries	DHH	58.37	3.35474	0		capillaries	TMEM35B	20.5909	1.73487	1.90119e-90		tip cell	ARHGAP5	89.6663	1.33412	0		veins	RPL4	75.4313	0.584245	0		hypoxia	TIAM1	27.5237	1.90692	1.50909e-157		lymphatics	RPL41	44.5384	0.613532	0
arteries	TSPO	58.314	0.737558	0		capillaries	CLEC14A	20.5884	0.37992	1.32958e-90		tip cell	BEX3	89.4022	1.06328	0		veins	RPS25	75.3955	0.473704	0		hypoxia	EPB41L4A-AS1	27.506	1.42744	2.00849e-157		lymphatics	BEX3	44.5176	1.2166	0
arteries	CLIC5	58.1928	2.50052	0		capillaries	STXBP6	20.4683	1.76867	2.15376e-89		tip cell	MT-ND4	88.8304	0.832025	0		veins	PKP4	75.2457	1.02023	0		hypoxia	SEPT7	27.3848	0.883159	2.24073e-156		lymphatics	ELN	44.5138	1.65301	0
arteries	STC1	58.116	1.35437	0		capillaries	IGLC2	20.3118	1.48021	4.25687e-88		tip cell	JAK1	88.7673	0.813098	0		veins	SPHK1	75.2426	1.50505	0		hypoxia	UBA52	27.3083	0.412654	1.25156e-155		lymphatics	STAB2	44.412	6.12124	0
arteries	CYB5R3	58.1152	0.775375	0		capillaries	HERPUD1	20.2374	0.486382	1.42318e-87		tip cell	SEMA3F	88.7446	1.28661	0		veins	RPL24	75.1517	0.467282	0		hypoxia	CNN3	27.1877	0.64156	3.23882e-154		lymphatics	NUPR1	44.3721	1.6735	0
arteries	LRRFIP1	57.7873	0.750079	0		capillaries	RAMP2	20.2097	0.317478	2.18589e-87		tip cell	FJX1	88.656	1.98754	0		veins	MIF	74.9701	0.871036	0		hypoxia	EGLN2	27.0258	1.56249	3.00366e-152		lymphatics	MYL6B	44.0089	1.48167	0
arteries	AMD1	57.608	1.19048	0		capillaries	FXYD6	20.1985	0.604776	2.97001e-87		tip cell	ANKRD11	88.1312	0.964243	0		veins	LITAF	74.3624	1.24136	0		hypoxia	CDKN1A	26.7357	0.723736	1.43182e-149		lymphatics	COX7C	43.8685	0.671581	0
arteries	LRP6	57.3797	1.3915	0		capillaries	TMEM243	20.1893	0.730608	3.90625e-87		tip cell	EFNB1	88.0328	1.46199	0		veins	EVA1C	74.3598	1.16018	0		hypoxia	TPST2	26.7319	1.03696	3.10644e-149		lymphatics	C6orf141	43.8267	3.34111	0
arteries	ADRA2C	57.3733	5.44939	0		capillaries	XAF1	20.1329	0.521426	1.04516e-86		tip cell	LAMB1	87.389	1.08776	0		veins	DOC2B	74.2225	1.62708	0		hypoxia	HIST1H2BK	26.6589	2.57625	2.90076e-148		lymphatics	CDC25B	43.7533	1.80883	0
arteries	TOX2	57.2017	2.02253	0		capillaries	ADRB1	20.1305	4.52693	1.61688e-86		tip cell	AMBP	87.3423	2.20675	0		veins	LIFR	74.0972	1.10974	0		hypoxia	RPL14	26.634	0.439651	2.12741e-148		lymphatics	MRPL14	43.7452	1.32954	0
arteries	RALGAPA1	57.1891	1.35955	0		capillaries	LPL	19.9206	3.55032	8.66686e-85		tip cell	GNG2	86.8563	2.78352	0		veins	MIR222HG	73.9942	2.38854	0		hypoxia	RBP5	26.5888	1.32218	1.0828e-147		lymphatics	LYN	43.6925	1.43251	0
arteries	EPS8	57.1039	1.36764	0		capillaries	EFNB1	19.9123	0.72326	7.65093e-85		tip cell	SPTBN1	86.7532	0.675575	0		veins	PTRF	73.7987	1.2771	0		hypoxia	TSC22D3	26.3834	0.759287	1.09975e-145		lymphatics	TXN	43.688	0.753515	0
arteries	PKN3	56.4215	1.59987	0		capillaries	GAS6	19.8918	0.509249	1.03904e-84		tip cell	APLN	86.5285	2.63634	0		veins	RPL22	73.6122	0.468622	0		hypoxia	FKBP5	26.3325	1.14964	4.51614e-145		lymphatics	DNPH1	43.6375	1.74022	0
arteries	CALM1	56.3102	0.551217	0		capillaries	PLA2G16	19.8825	0.766109	1.34798e-84		tip cell	APOLD1	86.3355	1.03683	0		veins	PLSCR1	73.578	0.83376	0		hypoxia	RBFOX3	26.294	4.72911	2.23447e-144		lymphatics	EPB41L2	43.4909	1.39828	0
arteries	AGPAT1	56.164	1.2949	0		capillaries	SMAD6	19.8599	1.08386	2.33061e-84		tip cell	SNX3	86.1909	0.703473	0		veins	ABLIM1	73.5108	1.06304	0		hypoxia	LYRM1	26.0545	1.34218	4.40199e-142		lymphatics	ECSCR	43.4742	1.00525	0
arteries	FGF18	56.1157	3.67836	0		capillaries	IFIT3	19.7585	0.747579	1.4214e-83		tip cell	KLHL5	86.1389	1.26362	0		veins	TOMM5	73.4385	1.25189	0		hypoxia	C21orf33	26.0439	3.04071	7.77415e-142		lymphatics	TSPAN4	43.4604	0.987813	0
arteries	CGNL1	56.0726	2.40021	0		capillaries	GIMAP6	19.7057	0.539421	3.69593e-83		tip cell	AGRN	85.3698	1.17783	0		veins	CPVL	73.3999	2.60926	0		hypoxia	SLC25A6	25.9492	0.583985	3.35703e-141		lymphatics	FAM96B	43.4569	1.26999	0
arteries	SLC14A1	55.2404	2.03614	0		capillaries	SLCO2A1	19.6311	0.557015	1.50176e-82		tip cell	CLIC1	85.3558	0.653642	0		veins	DIXDC1	73.2695	2.12594	0		hypoxia	ZNF385D	25.9129	1.0568	9.36501e-141		lymphatics	ASGR1	43.3833	2.16807	0
arteries	PELI1	54.9198	1.11873	0		capillaries	SELENBP1	19.4888	1.50287	2.54588e-81		tip cell	TSPAN15	85.3172	1.33361	0		veins	FAM213A	72.7706	1.39616	0		hypoxia	TMEM2	25.6264	1.30277	9.19069e-138		lymphatics	TMEM120A	43.3777	1.99268	0
arteries	HSD17B12	54.9033	0.98347	0		capillaries	SORBS2	19.3914	0.612341	1.3315e-80		tip cell	PLAU	85.3148	1.85997	0		veins	SNCG	72.6188	0.89687	0		hypoxia	HNRNPA1	25.5688	0.52588	2.54865e-137		lymphatics	S100A16	43.3615	0.782241	0
arteries	RSPO3	54.6759	2.75823	0		capillaries	RDX	19.3648	0.409785	2.06991e-80		tip cell	SERPINB6	85.261	0.803933	0		veins	PHLDA1	72.4133	1.26218	0		hypoxia	GPM6A	25.559	1.68066	5.36998e-137		lymphatics	MRPL52	43.2048	1.05232	0
arteries	ARID5A	54.6595	1.18178	0		capillaries	CD82	19.2052	1.2493	4.75923e-79		tip cell	QKI	85.1071	0.878493	0		veins	PCAT19	72.2017	1.24255	0		hypoxia	CTSC	25.1455	0.900961	5.90404e-133		lymphatics	CXorf36	43.1124	1.1984	0
arteries	PREX2	54.4854	1.02908	0		capillaries	DSG2	19.201	1.9801	5.42424e-79		tip cell	TMEM47	85.0745	1.23062	0		veins	CADM3-AS1	72.1953	6.06263	0		hypoxia	WBSCR22	25.021	1.55032	1.38876e-131		lymphatics	NBL1	42.9814	1.55001	0
arteries	IL33	54.4707	1.14149	0		capillaries	TSPAN13	19.1808	0.575758	6.55826e-79		tip cell	ASAP1	84.9432	0.876043	0		veins	ARL4A	71.9638	0.843846	0		hypoxia	MIR22HG	24.9651	1.28171	4.57623e-131		lymphatics	CD82	42.8694	2.36177	0
arteries	C8orf33	54.4277	1.35215	0		capillaries	INMT	19.1403	1.12016	1.49833e-78		tip cell	ERBIN	84.7737	1.26569	0		veins	RPL26	71.8791	0.565879	0		hypoxia	RPS29	24.3633	0.474591	2.27826e-125		lymphatics	GGA1	42.8564	1.53509	0
arteries	CRYBG3	54.3295	1.18861	0		capillaries	ROBO4	19.0944	0.445971	2.96073e-78		tip cell	SERPINA1	84.5681	1.89287	0		veins	FAM198B	71.8265	1.26829	0		hypoxia	FAM96B	24.3179	0.923464	9.25881e-125		lymphatics	PSMA2	42.803	1.25648	0
arteries	SHE	53.9246	1.05203	0		capillaries	CAT	18.9688	0.723831	3.30714e-77		tip cell	SPRED1	84.4417	1.49494	0		veins	TPT1	71.6126	0.381332	0		hypoxia	EVL	24.2426	1.02612	5.91682e-124		lymphatics	RARRES3	42.7991	2.164	0
arteries	PPP1CB	53.9179	0.883885	0		capillaries	PPA1	18.9283	0.526429	6.46571e-77		tip cell	TNS3	84.4235	1.92588	0		veins	PMP22	71.5513	0.914027	0		hypoxia	ADM5	23.4981	1.28321	8.37487e-117		lymphatics	MIR4435-2HG	42.7664	1.67213	0
arteries	IGF2	53.5723	2.61796	0		capillaries	ADRB2	18.9057	1.00509	1.06534e-76		tip cell	COL18A1	84.2847	0.896916	0		veins	FAU	71.2974	0.393424	0		hypoxia	MSMB	23.2619	2.98825	1.76809e-114		lymphatics	COX6B1	42.7041	0.752721	0
arteries	ATP1B3	53.3589	0.805846	0		capillaries	FKBP5	18.8959	0.793252	1.24395e-76		tip cell	PXDN	84.0539	1.1747	0		veins	RPL14	71.2438	0.461682	0		hypoxia	CCL23	23.2451	1.63124	2.25221e-114		lymphatics	TSN	42.6855	1.50881	0
arteries	ADD1	53.3585	0.912614	0		capillaries	PCAT19	18.8586	0.66566	2.28446e-76		tip cell	TTR	83.8114	2.12512	0		veins	TMEM70	71.2243	1.17892	0		hypoxia	DDIT4	23.2127	0.748921	3.29479e-114		lymphatics	CCL2	42.5453	1.79858	0
arteries	PRKX	53.2139	1.66676	0		capillaries	VWF	18.8114	0.389441	4.3691e-76		tip cell	ITPRIPL2	83.7451	1.29518	0		veins	BIRC3	71.0281	1.73127	0		hypoxia	HLA-DQB1	22.9728	0.798449	5.82429e-112		lymphatics	GALNT1	42.5184	1.29133	0
arteries	TBC1D1	53.1073	1.11255	0		capillaries	CTNNBIP1	18.7889	0.811114	8.65722e-76		tip cell	OIT3	83.6207	4.17044	0		veins	RPL35	71.0073	0.464203	0		hypoxia	RPS7	22.9496	0.358033	8.65386e-112		lymphatics	RPL36	42.4523	0.479848	0
arteries	ACTN4	53.0556	0.680709	0		capillaries	TNMD	18.7796	3.06845	1.20486e-75		tip cell	VAV3	83.4124	1.9016	0		veins	SLCO2A1	70.752	0.895743	0		hypoxia	PRX	22.935	2.13713	1.88334e-111		lymphatics	SGCE	42.3561	2.16959	0
arteries	ADGRF5	52.8801	0.846371	0		capillaries	MT-CO1	18.7669	0.327175	8.30772e-76		tip cell	ARHGEF12	83.3227	0.924783	0		veins	RPS7	70.6681	0.42861	0		hypoxia	LEPR	22.8598	0.998257	7.22847e-111		lymphatics	PDE1A	42.3134	6.04795	0

## Sheet: S2B
Table S2B. Differentially expressed genes for tip cell subsets.
group	names	scores	logfoldchanges	pvals_adj		group	names	scores	logfoldchanges	pvals_adj		group	names	scores	logfoldchanges	pvals_adj		group	names	scores	logfoldchanges	pvals_adj		group	names	scores	logfoldchanges	pvals_adj
E01.tip.KDR	APOA2	48.6507	1.26862	0		E02.tip.CXCR4	IGFBP3	120.085	3.84051	0		E03.tip.DNAJB1	FOSB	196.76	2.67421	0		E04.tip.ATP5E	MALAT1	274.011	6.43664	0		E05.tip.STMN1	STMN1	128.025	4.25425	0
E01.tip.KDR	MT-ATP6	48.2132	0.664404	0		E02.tip.CXCR4	ANGPT2	104.611	2.59617	0		E03.tip.DNAJB1	HSPA1A	190.409	2.96364	0		E04.tip.ATP5E	NEAT1	185.494	4.03999	0		E05.tip.STMN1	TUBA1B	121.558	3.18711	0
E01.tip.KDR	ALB	47.4735	1.18393	0		E02.tip.CXCR4	INSR	97.2079	1.54678	0		E03.tip.DNAJB1	JUND	185.989	2.40536	0		E04.tip.ATP5E	ATP5E	181.772	5.87025	0		E05.tip.STMN1	H2AFZ	106.486	2.80161	0
E01.tip.KDR	CALCRL	44.0306	0.616232	0		E02.tip.CXCR4	UNC5B	89.9908	2.53008	0		E03.tip.DNAJB1	JUNB	182.538	2.3493	0		E04.tip.ATP5E	ATP5G2	145.165	5.70878	0		E05.tip.STMN1	TUBB	98.7296	3.23853	0
E01.tip.KDR	MT-ND3	43.7074	0.603759	0		E02.tip.CXCR4	ESM1	84.1216	2.14986	0		E03.tip.DNAJB1	SOCS3	180.848	2.69817	0		E04.tip.ATP5E	ATP5L	142.657	5.45877	0		E05.tip.STMN1	HMGN2	95.6163	3.5453	0
E01.tip.KDR	APOE	42.5627	1.07327	0		E02.tip.CXCR4	CXCR4	80.9089	2.43644	0		E03.tip.DNAJB1	JUN	180.277	2.40658	0		E04.tip.ATP5E	PTRF	133.007	5.81168	0		E05.tip.STMN1	HMGB2	88.1761	3.99599	0
E01.tip.KDR	APLNR	42.1851	0.911238	0		E02.tip.CXCR4	ITGB1	77.6218	0.913447	0		E03.tip.DNAJB1	FOS	180.07	2.61194	0		E04.tip.ATP5E	ATP5J	131.405	5.37262	0		E05.tip.STMN1	HMGB1	81.2396	1.45562	0
E01.tip.KDR	PIEZO2	42.1304	1.03346	0		E02.tip.CXCR4	SPARC	73.4676	0.760665	0		E03.tip.DNAJB1	HSPA1B	173.567	2.72296	0		E04.tip.ATP5E	ALDOA	128.194	4.00446	0		E05.tip.STMN1	NUSAP1	70.6708	7.31354	0
E01.tip.KDR	MT-CO3	41.4464	0.550052	0		E02.tip.CXCR4	ENPP2	70.1127	3.52365	0		E03.tip.DNAJB1	DNAJB1	167.365	2.59848	0		E04.tip.ATP5E	SEPW1	124.869	5.4421	0		E05.tip.STMN1	MKI67	69.3217	8.19519	0
E01.tip.KDR	MT-ND1	40.9411	0.508824	0		E02.tip.CXCR4	SAT1	69.2127	1.5843	0		E03.tip.DNAJB1	KLF4	155.143	2.582	0		E04.tip.ATP5E	ATP5B	115.905	5.36655	0		E05.tip.STMN1	NUCKS1	68.8824	2.13999	0
E01.tip.KDR	MTRNR2L12	40.7258	0.864757	0		E02.tip.CXCR4	TNFRSF4	69.0955	1.8191	0		E03.tip.DNAJB1	HSP90AA1	152.884	1.60393	0		E04.tip.ATP5E	PRKCDBP	112.65	5.87114	0		E05.tip.STMN1	TOP2A	66.1582	7.69927	0
E01.tip.KDR	MT-CYB	40.0493	0.513733	0		E02.tip.CXCR4	APLP2	68.3352	1.058	0		E03.tip.DNAJB1	DNAJA1	141.689	1.77767	0		E04.tip.ATP5E	ATP5D	109.255	5.49831	0		E05.tip.STMN1	TYMS	65.0837	5.84895	0
E01.tip.KDR	MT-ND5	39.7751	0.499381	0		E02.tip.CXCR4	STC1	67.6193	1.8504	0		E03.tip.DNAJB1	HES1	141.346	2.3169	0		E04.tip.ATP5E	SEPT7	108.683	3.00083	0		E05.tip.STMN1	CENPF	64.3805	7.03978	0
E01.tip.KDR	RACK1	39.4842	0.576885	0		E02.tip.CXCR4	INHBB	66.7111	1.90261	0		E03.tip.DNAJB1	ZFP36	141.16	2.14851	0		E04.tip.ATP5E	USMG5	108.474	5.07202	0		E05.tip.STMN1	BIRC5	62.6519	6.68403	0
E01.tip.KDR	MT-ND2	39.3685	0.481733	0		E02.tip.CXCR4	ACKR3	66.4118	2.30101	0		E03.tip.DNAJB1	EGR1	139.24	2.46639	0		E04.tip.ATP5E	ATPIF1	107.333	5.065	0		E05.tip.STMN1	H2AFV	62.3416	2.33398	0
E01.tip.KDR	MT-ND4	36.6971	0.458269	2.78042e-287		E02.tip.CXCR4	MCAM	65.0679	1.32718	0		E03.tip.DNAJB1	PPP1R15A	136.784	1.78589	0		E04.tip.ATP5E	ATP5C1	105.722	5.30753	0		E05.tip.STMN1	PTTG1	61.6693	6.12228	0
E01.tip.KDR	KDR	36.1476	0.569223	4.764e-277		E02.tip.CXCR4	LAMC1	62.779	1.29139	0		E03.tip.DNAJB1	CDKN1A	120.378	1.96246	0		E04.tip.ATP5E	CXorf36	102.977	3.19316	0		E05.tip.STMN1	CKS1B	59.4579	4.19056	0
E01.tip.KDR	HECW2	36.0444	0.664554	3.9361e-275		E02.tip.CXCR4	ANGPTL2	62.4018	1.80447	0		E03.tip.DNAJB1	HSPH1	118.27	2.02103	0		E04.tip.ATP5E	SEPT2	101.782	2.96862	0		E05.tip.STMN1	SMC4	59.3538	2.99547	0
E01.tip.KDR	APOA1	35.4579	0.97194	3.03122e-266		E02.tip.CXCR4	GJA1	60.269	1.12708	0		E03.tip.DNAJB1	SLC2A3	117.65	1.75632	0		E04.tip.ATP5E	ATP5G3	101.03	5.25591	0		E05.tip.STMN1	ACTB	58.7182	1.2585	0
E01.tip.KDR	GIMAP7	35.2668	0.629313	6.15083e-264		E02.tip.CXCR4	HEY1	57.9645	1.58554	0		E03.tip.DNAJB1	C11orf96	116.114	2.108	0		E04.tip.ATP5E	GPX1	99.9546	5.04902	0		E05.tip.STMN1	TUBB4B	58.5579	2.51327	0
E01.tip.KDR	APOC1	34.2167	0.851656	1.32561e-248		E02.tip.CXCR4	MECOM	56.32	1.49484	0		E03.tip.DNAJB1	DNASE1L3	116.007	2.48923	0		E04.tip.ATP5E	ATP5J2	98.3067	5.17867	0		E05.tip.STMN1	GAPDH	56.8681	1.30303	0
E01.tip.KDR	PODXL	34.0942	0.51755	2.6782e-247		E02.tip.CXCR4	CD93	54.4186	0.861645	0		E03.tip.DNAJB1	IRF1	115.355	1.99131	0		E04.tip.ATP5E	C14orf2	95.5134	4.91853	0		E05.tip.STMN1	TPX2	55.7635	7.48662	0
E01.tip.KDR	EGFL7	34.027	0.413209	7.61131e-247		E02.tip.CXCR4	THBS1	53.7883	1.78977	0		E03.tip.DNAJB1	GADD45B	114.423	1.99404	0		E04.tip.ATP5E	AES	95.056	2.90977	0		E05.tip.STMN1	TK1	55.4823	5.79999	0
E01.tip.KDR	CD81	33.4999	0.428858	1.58746e-239		E02.tip.CXCR4	SPARCL1	52.6937	1.0425	0		E03.tip.DNAJB1	ATF3	112.433	2.26988	0		E04.tip.ATP5E	ATP5H	94.9017	5.03189	0		E05.tip.STMN1	UBE2C	55.0665	7.61978	0
E01.tip.KDR	PRCP	32.6722	0.658808	1.71294e-227		E02.tip.CXCR4	MYO1B	51.2229	1.26523	0		E03.tip.DNAJB1	EIF1	110.808	0.844183	0		E04.tip.ATP5E	GLTSCR2	93.5977	5.17464	0		E05.tip.STMN1	CALM2	55.0457	2.00994	0
E01.tip.KDR	TGFBR2	32.0034	0.491851	9.08521e-219		E02.tip.CXCR4	PRSS23	51.1298	1.22792	0		E03.tip.DNAJB1	H3F3B	110.507	0.934928	0		E04.tip.ATP5E	MINOS1	93.5352	3.4516	0		E05.tip.STMN1	TUBA1C	54.6185	3.18572	0
E01.tip.KDR	LPAR6	31.3403	0.582537	1.58247e-209		E02.tip.CXCR4	EFCAB14	51.0882	1.14948	0		E03.tip.DNAJB1	CCNL1	109.778	1.52599	0		E04.tip.ATP5E	ATP5I	91.6119	4.74899	0		E05.tip.STMN1	TUBB6	54.2421	2.37084	0
E01.tip.KDR	MT-CO2	31.0497	0.389916	5.51106e-207		E02.tip.CXCR4	NOTCH4	51.0046	0.811287	0		E03.tip.DNAJB1	DUSP1	108.058	1.42232	0		E04.tip.ATP5E	FAM198B	91.1396	3.15193	0		E05.tip.STMN1	LGALS1	51.9724	2.62811	0
E01.tip.KDR	EVA1B	30.8984	0.570837	6.71999e-204		E02.tip.CXCR4	CLDN5	50.9565	1.15613	0		E03.tip.DNAJB1	KLF2	107.004	1.62127	0		E04.tip.ATP5E	FAM96B	91.0443	3.20573	0		E05.tip.STMN1	RAN	51.5097	1.70508	0
E01.tip.KDR	PLPP3	30.6743	0.53782	2.18546e-201		E02.tip.CXCR4	MLEC	50.2139	1.06981	0		E03.tip.DNAJB1	MCL1	105.304	1.40253	0		E04.tip.ATP5E	SEP15	90.1397	5.06423	0		E05.tip.STMN1	DTYMK	51.1396	3.24891	0
E01.tip.KDR	ARHGAP29	30.261	0.396339	7.04733e-196		E02.tip.CXCR4	DLL4	50.2099	1.02232	0		E03.tip.DNAJB1	DUSP5	104.422	2.10347	0		E04.tip.ATP5E	ATP5A1	88.244	5.08458	0		E05.tip.STMN1	MZT2B	50.11	1.80578	4.93309e-318
E01.tip.KDR	APOC3	30.23	0.832073	3.31665e-195		E02.tip.CXCR4	COL18A1	50.175	0.910324	0		E03.tip.DNAJB1	HSP90AB1	104.3	1.04941	0		E04.tip.ATP5E	RPL17	87.7523	2.44798	0		E05.tip.STMN1	CDKN3	50.0182	5.89163	2.8414552130474e-311
E01.tip.KDR	COL4A1	30.1335	0.409117	9.50974e-195		E02.tip.CXCR4	LIMS1	50.1706	0.997109	0		E03.tip.DNAJB1	UBC	103.643	0.926896	0		E04.tip.ATP5E	ZFAS1	87.2776	2.8157	0		E05.tip.STMN1	PKM	49.4369	1.89448	1.2406255677e-312
E01.tip.KDR	MTRNR2L8	29.893	0.740443	5.82106e-191		E02.tip.CXCR4	PREX2	50.0381	1.25683	0		E03.tip.DNAJB1	IER2	102.359	1.37141	0		E04.tip.ATP5E	MIF	87.2372	2.10449	0		E05.tip.STMN1	CDK1	49.1344	5.26177	1.7155e-304
E01.tip.KDR	PTPRG	29.8017	0.578675	8.5572e-190		E02.tip.CXCR4	PTP4A3	49.0624	1.21038	0		E03.tip.DNAJB1	SERTAD1	102.34	1.58515	0		E04.tip.ATP5E	CYR61	85.8495	3.9524	0		E05.tip.STMN1	GGH	48.5797	3.91497	6.23639e-301
E01.tip.KDR	N4BP2L2	29.0042	0.478462	4.28663e-180		E02.tip.CXCR4	OAZ2	48.9592	1.00787	0		E03.tip.DNAJB1	THBD	101.082	1.77867	0		E04.tip.ATP5E	TMSB10	85.4956	0.767875	0		E05.tip.STMN1	PCLAF	47.1003	6.15666	2.35335e-288
E01.tip.KDR	GSN	28.1946	0.368753	1.09317e-170		E02.tip.CXCR4	HES4	48.3164	1.25111	0		E03.tip.DNAJB1	HSPA8	97.971	1.16321	0		E04.tip.ATP5E	ATP5F1	83.8977	5.01593	0		E05.tip.STMN1	CKS2	46.1496	3.13473	2.50038e-282
E01.tip.KDR	VWA1	28.1083	0.462655	1.50695e-169		E02.tip.CXCR4	LAMA4	48.3014	0.870951	0		E03.tip.DNAJB1	BTG2	97.0947	1.76087	0		E04.tip.ATP5E	PFN1	83.6351	1.1842	0		E05.tip.STMN1	DEK	46.1424	1.72177	1.26064e-285
E01.tip.KDR	COL21A1	27.9346	0.745904	3.94051e-167		E02.tip.CXCR4	LAMB1	48.2563	1.00148	0		E03.tip.DNAJB1	CEBPD	95.9958	2.00738	0		E04.tip.ATP5E	IFITM1	82.8682	3.1311	0		E05.tip.STMN1	CENPW	46.0538	5.04633	2.84629e-280
E01.tip.KDR	STAB1	27.8344	0.601742	5.09348e-166		E02.tip.CXCR4	SLC45A4	48.0385	3.18479	0		E03.tip.DNAJB1	YBX3	93.422	1.21796	0		E04.tip.ATP5E	RPS17	82.1536	2.30073	0		E05.tip.STMN1	GTSE1	45.7802	6.93942	7.96487e-278
E01.tip.KDR	TF	27.5929	1.02245	4.99973e-163		E02.tip.CXCR4	ACE	47.7183	1.50555	0		E03.tip.DNAJB1	TPT1	93.3776	0.6941	0		E04.tip.ATP5E	PRSS23	81.77	1.87471	0		E05.tip.STMN1	HMGN1	45.6432	1.48672	3.91454e-283
E01.tip.KDR	MARCKS	27.5763	0.470689	2.41668e-163		E02.tip.CXCR4	VIM	47.1524	0.504746	0		E03.tip.DNAJB1	MAFF	93.0319	1.77431	0		E04.tip.ATP5E	GABARAP	79.9116	3.12254	0		E05.tip.STMN1	DUT	45.482	2.29423	6.01614e-278
E01.tip.KDR	SERPINA1	27.5566	0.835109	1.05988e-162		E02.tip.CXCR4	VWF	46.2822	0.925373	0		E03.tip.DNAJB1	MIDN	91.6726	1.31581	0		E04.tip.ATP5E	ARPC1B	77.5694	1.53002	0		E05.tip.STMN1	PBK	45.3452	7.47068	2.41709e-274
E01.tip.KDR	HSPG2	27.5394	0.324426	5.17064e-163		E02.tip.CXCR4	SIPA1L2	46.2507	1.27727	0		E03.tip.DNAJB1	ICAM1	91.2567	1.80985	0		E04.tip.ATP5E	ATP5G1	77.4692	4.7661	0		E05.tip.STMN1	RANBP1	45.012	1.99512	4.81995e-275
E01.tip.KDR	MEF2C	27.5266	0.409391	1.07852e-162		E02.tip.CXCR4	ABLIM1	45.7555	1.44794	0		E03.tip.DNAJB1	HSPD1	88.9487	1.38206	0		E04.tip.ATP5E	ACTB	77.411	0.992765	0		E05.tip.STMN1	ASPM	44.8663	7.67347	1.62863e-270
E01.tip.KDR	CCND1	27.1865	0.529474	7.7444e-159		E02.tip.CXCR4	PGF	45.4572	1.80079	0		E03.tip.DNAJB1	IER5L	87.3601	1.82976	0		E04.tip.ATP5E	VIMP	76.6983	4.70493	0		E05.tip.STMN1	ANLN	44.7624	7.28056	1.01693e-269
E01.tip.KDR	LUC7L3	27.1659	0.499588	2.3215e-158		E02.tip.CXCR4	FSTL1	45.0634	1.07876	0		E03.tip.DNAJB1	ZFP36L1	87.3485	1.14203	0		E04.tip.ATP5E	TMEM2	76.5442	4.94706	0		E05.tip.STMN1	MAD2L1	44.5562	5.38116	2.71089e-268
E01.tip.KDR	LTC4S	27.0921	0.776615	2.18861e-157		E02.tip.CXCR4	SLC1A4	44.9226	1.95806	0		E03.tip.DNAJB1	HLA-E	86.4969	0.688211	0		E04.tip.ATP5E	C19orf70	76.2596	3.02879	0		E05.tip.STMN1	UBE2T	44.538	5.03924	3.35744e-268
E01.tip.KDR	PLPP1	26.9349	0.514006	4.77933e-156		E02.tip.CXCR4	ITGA1	44.8816	0.901086	0		E03.tip.DNAJB1	BHLHE40	86.4222	1.44058	0		E04.tip.ATP5E	FXYD5	75.589	1.48726	0		E05.tip.STMN1	UBE2S	44.5027	2.56593	7.6602e-270
E01.tip.KDR	ITGA6	26.9337	0.436568	7.80112e-156		E02.tip.CXCR4	PXDN	43.7435	1.05126	0		E03.tip.DNAJB1	SNAI1	85.5922	1.77957	0		E04.tip.ATP5E	NME2	73.8788	3.60463	0		E05.tip.STMN1	LMNB1	44.3296	4.64918	1.15432e-266
E01.tip.KDR	TXNIP	26.7409	0.506952	7.29076e-154		E02.tip.CXCR4	PLLP	43.4044	2.27077	0		E03.tip.DNAJB1	BAG3	85.1558	1.47975	0		E04.tip.ATP5E	SNHG7	73.4548	2.74977	0		E05.tip.STMN1	PTMA	43.7492	0.728473	4.19632e-268
E01.tip.KDR	AMBP	26.6513	0.841151	1.98041e-152		E02.tip.CXCR4	HOXD9	42.6599	1.81298	0		E03.tip.DNAJB1	RACK1	83.8242	1.06394	0		E04.tip.ATP5E	C8orf59	71.6437	2.92546	0		E05.tip.STMN1	SMC2	43.6888	2.90502	1.08833e-262
E01.tip.KDR	GAS6	26.1292	0.508074	8.9151e-147		E02.tip.CXCR4	CD46	42.542	0.82902	0		E03.tip.DNAJB1	DDX3X	83.6582	1.12648	0		E04.tip.ATP5E	S100A6	70.4615	1.49417	0		E05.tip.STMN1	HMGB3	43.3516	3.62368	2.95204e-259
E01.tip.KDR	MTRNR2L1	26.0757	1.31739	7.75491e-146		E02.tip.CXCR4	KCNE3	42.4855	1.33801	0		E03.tip.DNAJB1	NR4A2	83.4748	1.80231	0		E04.tip.ATP5E	SELT	70.2204	4.75969	0		E05.tip.STMN1	ZWINT	43.2448	5.25932	8.19082e-258
E01.tip.KDR	APOH	25.7017	0.870479	6.30755e-142		E02.tip.CXCR4	GPIHBP1	42.0468	1.5035	0		E03.tip.DNAJB1	SRSF7	83.1474	1.13123	0		E04.tip.ATP5E	CRIP2	70.2109	0.994051	0		E05.tip.STMN1	PRC1	42.7621	6.11305	8.22534e-254
E01.tip.KDR	AFDN	25.4851	0.54989	1.01062e-139		E02.tip.CXCR4	APCDD1	41.8834	2.05461	0		E03.tip.DNAJB1	AKAP12	83.0626	2.15366	0		E04.tip.ATP5E	MT-ATP8	70.0968	2.86708	0		E05.tip.STMN1	HMMR	42.6483	7.60303	8.24788e-253
E01.tip.KDR	C3	25.0714	1.04561	4.43165e-135		E02.tip.CXCR4	DPYSL3	41.8103	1.14046	0		E03.tip.DNAJB1	HLA-DRA	82.8068	1.41401	0		E04.tip.ATP5E	RTFDC1	68.9049	4.58889	0		E05.tip.STMN1	COX8A	42.1044	1.46169	4.93613e-253
E01.tip.KDR	DNASE1L3	24.9984	0.635445	9.06912e-135		E02.tip.CXCR4	CRIM1	41.565	0.891745	0		E03.tip.DNAJB1	FAM133B	82.7612	1.29937	0		E04.tip.ATP5E	SNHG8	68.6727	2.60652	0		E05.tip.STMN1	KIF20B	41.8033	4.5471	2.31799e-246
E01.tip.KDR	PLCG2	24.7585	0.745303	6.94875e-132		E02.tip.CXCR4	RGS3	40.9066	0.87106	0		E03.tip.DNAJB1	ZC3HAV1	82.5452	1.59514	0		E04.tip.ATP5E	FAM127A	68.4384	5.27	0		E05.tip.STMN1	RRM2	41.7803	7.02804	7.23769e-246
E01.tip.KDR	APOB	24.5215	1.02305	2.42767e-129		E02.tip.CXCR4	CHST1	40.604	1.96105	0		E03.tip.DNAJB1	UBB	82.3495	0.797338	0		E04.tip.ATP5E	KIAA1462	68.0097	4.83657	0		E05.tip.STMN1	PFN1	41.5459	1.18486	7.29662e-250
E01.tip.KDR	MT-CO1	24.4663	0.317699	1.86266e-129		E02.tip.CXCR4	ADGRF5	40.1523	0.651529	0		E03.tip.DNAJB1	IER5	82.2719	1.50539	0		E04.tip.ATP5E	LINC00493	67.4351	4.91291	0		E05.tip.STMN1	CEP55	41.3967	7.45411	9.31046e-243
E01.tip.KDR	TTR	24.4006	0.794415	3.15405e-128		E02.tip.CXCR4	KCNJ2	40.0079	1.39719	0		E03.tip.DNAJB1	DNAJB6	81.2764	1.13301	0		E04.tip.ATP5E	C20orf24	66.9171	4.99011	0		E05.tip.STMN1	CCNA2	41.0999	6.78095	2.13829e-240
E01.tip.KDR	DDX17	24.1605	0.36579	7.05511e-126		E02.tip.CXCR4	LOX	39.5919	2.17834	0		E03.tip.DNAJB1	HNRNPU	80.6393	1.04953	0		E04.tip.ATP5E	SERPINE1	66.2925	2.6092	0		E05.tip.STMN1	CKAP2	41.0802	3.98197	1.18938e-240
E01.tip.KDR	NKTR	23.6727	0.445005	6.41168e-121		E02.tip.CXCR4	JAG2	39.3908	1.05598	0		E03.tip.DNAJB1	IFRD1	80.4707	1.40282	0		E04.tip.ATP5E	SDPR	64.0177	4.11441	0		E05.tip.STMN1	PPIA	41.0187	1.08878	3.82999e-245
E01.tip.KDR	ORM1	23.6095	0.989087	4.17575e-120		E02.tip.CXCR4	FNDC3B	39.2467	0.862396	0		E03.tip.DNAJB1	CSRNP1	80.2939	1.58022	0		E04.tip.ATP5E	UFD1L	63.8623	5.03883	0		E05.tip.STMN1	DLGAP5	40.9627	7.41539	2.88828e-239
E01.tip.KDR	C5AR2	23.5474	1.20006	2.10382e-119		E02.tip.CXCR4	CTHRC1	39.0551	1.51361	0		E03.tip.DNAJB1	KDM6B	80.0962	1.65268	0		E04.tip.ATP5E	EEF1G	63.4085	3.35376	0		E05.tip.STMN1	PHF19	40.941	4.60662	2.21886e-239
E01.tip.KDR	THY1	23.3282	0.496979	1.48305e-117		E02.tip.CXCR4	ADGRL4	38.8311	0.598521	0		E03.tip.DNAJB1	KLF10	79.7962	1.37286	0		E04.tip.ATP5E	MT-ND4L	63.0163	1.93307	0		E05.tip.STMN1	FOXM1	40.8243	6.16386	3.14953e-238
E01.tip.KDR	NRP2	23.3126	0.425754	2.29806e-117		E02.tip.CXCR4	GALNT18	38.3052	0.996292	1.20029e-305		E03.tip.DNAJB1	TNFRSF10D	79.6208	1.71494	0		E04.tip.ATP5E	SEPT10	62.9868	2.74474	0		E05.tip.STMN1	CENPK	40.579	4.65548	1.78689e-236
E01.tip.KDR	VTN	23.2656	0.843667	9.69044e-117		E02.tip.CXCR4	GPRIN3	38.2509	2.60407	5.26134e-302		E03.tip.DNAJB1	PLIN2	79.463	1.47146	0		E04.tip.ATP5E	FAM129B	62.9664	2.83768	0		E05.tip.STMN1	TMPO	40.3423	2.5573	8.80782e-236
E01.tip.KDR	ELOB	23.1448	0.374584	7.96542e-116		E02.tip.CXCR4	NETO2	37.9436	1.4182	5.55639e-299		E03.tip.DNAJB1	LDLR	79.0768	1.62231	0		E04.tip.ATP5E	ATP5O	61.7896	4.38984	0		E05.tip.STMN1	RHEB	40.0694	1.62652	3.74827e-235
E01.tip.KDR	FGB	23.1075	0.989816	3.84706e-115		E02.tip.CXCR4	SCIN	37.2389	2.81407	7.01992e-287		E03.tip.DNAJB1	ZFAND2A	78.7897	1.89909	0		E04.tip.ATP5E	MIR4435-2HG	61.7615	2.36257	0		E05.tip.STMN1	CCNB2	39.8666	6.83557	1.94486e-230
E01.tip.KDR	SYNE2	22.5325	0.402626	8.69582e-110		E02.tip.CXCR4	DOCK9	36.8772	0.771381	1.01012e-284		E03.tip.DNAJB1	BTG1	78.7641	0.953011	0		E04.tip.ATP5E	FAM127B	61.5517	5.09102	0		E05.tip.STMN1	TACC3	39.6725	4.25664	3.2753e-229
E01.tip.KDR	SLC9A3R2	22.3628	0.335758	2.77166e-108		E02.tip.CXCR4	SLC4A7	36.7798	1.21932	5.58913e-282		E03.tip.DNAJB1	CD74	78.3659	1.28475	0		E04.tip.ATP5E	C1orf54	61.2722	1.44422	0		E05.tip.STMN1	AURKB	39.3519	7.46346	2.90302e-226
E01.tip.KDR	CD34	22.2354	0.301039	5.35122e-107		E02.tip.CXCR4	SEMA3G	36.2381	1.9775	3.71796e-273		E03.tip.DNAJB1	DNAJB4	77.4967	1.49538	0		E04.tip.ATP5E	HN1	59.9902	4.83895	0		E05.tip.STMN1	ANP32B	39.2782	1.55627	6.83772e-229
E01.tip.KDR	MAF	22.2329	0.525207	6.93633e-107		E02.tip.CXCR4	UACA	36.1653	0.657272	1.39402e-274		E03.tip.DNAJB1	C2CD4B	77.1646	2.0359	0		E04.tip.ATP5E	FKBP1A	59.904	0.802687	0		E05.tip.STMN1	CCNB1	39.2481	5.86197	1.7268e-225
E01.tip.KDR	GCC2	22.05	0.429824	3.5651e-105		E02.tip.CXCR4	MGLL	36.0551	0.839585	2.56876e-272		E03.tip.DNAJB1	HSPE1	75.425	1.05873	0		E04.tip.ATP5E	MESDC2	59.7117	4.59444	0		E05.tip.STMN1	SKA2	39.1655	2.33314	2.57903e-226
E01.tip.KDR	MACF1	22.0298	0.355158	5.16548e-105		E02.tip.CXCR4	A2M	35.6954	0.520054	3.01237e-267		E03.tip.DNAJB1	TRA2B	75.3083	1.08128	0		E04.tip.ATP5E	GAPDH	59.5957	0.791554	0		E05.tip.STMN1	NUF2	38.8625	6.72564	2.5114e-222
E01.tip.KDR	IGFBP7	22.0139	0.283298	5.42008e-105		E02.tip.CXCR4	NID1	35.6744	0.745792	3.59227e-267		E03.tip.DNAJB1	TSC22D2	75.3078	1.54276	0		E04.tip.ATP5E	C19orf24	59.4079	3.05846	0		E05.tip.STMN1	H2AFX	38.6414	2.35897	4.68092e-222
E01.tip.KDR	PLXND1	21.8252	0.358775	4.11067e-103		E02.tip.CXCR4	EFNB2	35.4183	0.703817	1.17704e-263		E03.tip.DNAJB1	NR4A1	74.3054	1.21762	0		E04.tip.ATP5E	SEPT9	59.0262	2.62162	0		E05.tip.STMN1	SNRPG	38.616	1.49585	1.53587e-223
E01.tip.KDR	RAMP3	21.7965	0.3497	6.04937e-103		E02.tip.CXCR4	SCRN1	35.3421	2.66455	9.55961e-260		E03.tip.DNAJB1	SDCBP	74.1004	1.05413	0		E04.tip.ATP5E	ASNA1	58.6321	2.9836	0		E05.tip.STMN1	KPNA2	38.566	3.07441	1.31097e-220
E01.tip.KDR	SEMA6D	21.7165	0.827809	6.03189e-102		E02.tip.CXCR4	SLC7A11	34.9691	2.67814	2.09017e-254		E03.tip.DNAJB1	CHORDC1	73.5677	1.44279	0		E04.tip.ATP5E	ATP6V0C	58.5424	3.2297	0		E05.tip.STMN1	CENPE	38.3192	6.12859	5.98193e-218
E01.tip.KDR	FGA	21.5301	1.00066	3.14997e-100		E02.tip.CXCR4	MYO10	34.9169	0.798225	5.12849e-256		E03.tip.DNAJB1	DLC1	73.5199	1.06585	0		E04.tip.ATP5E	SEPN1	58.3018	4.72195	0		E05.tip.STMN1	KIF23	37.6044	7.67578	4.31739e-212
E01.tip.KDR	FABP1	21.4512	0.887499	1.53647e-99		E02.tip.CXCR4	VSIR	34.813	0.935784	2.1178e-254		E03.tip.DNAJB1	STAT3	73.213	0.984727	0		E04.tip.ATP5E	FAM65A	58.0768	4.78524	0		E05.tip.STMN1	LSM4	37.4332	1.8518	7.8704e-213
E01.tip.KDR	VAV3	21.4184	0.657575	2.96211e-99		E02.tip.CXCR4	VEGFC	34.7907	1.17612	1.5856e-253		E03.tip.DNAJB1	INTS6	72.859	1.45179	0		E04.tip.ATP5E	PPDPF	57.9157	1.12422	0		E05.tip.STMN1	HIST1H4C	37.065	3.3291	3.62134e-208
E01.tip.KDR	RBP4	21.084	0.695642	2.77907e-96		E02.tip.CXCR4	SPOCK2	34.6131	1.79102	4.1797e-250		E03.tip.DNAJB1	FXYD6	71.8532	1.22226	0		E04.tip.ATP5E	CTGF	57.5781	3.03958	0		E05.tip.STMN1	NCAPG	36.982	6.74544	4.43883e-207
E01.tip.KDR	LMO2	21.0687	0.353577	2.89386e-96		E02.tip.CXCR4	MIR4435-2HG	34.4921	1.37848	3.14878e-249		E03.tip.DNAJB1	NFKBIZ	71.3681	1.63154	0		E04.tip.ATP5E	CRIP1	57.4659	2.88085	0		E05.tip.STMN1	LSM5	36.9661	2.13398	1.77735e-208
E01.tip.KDR	DYSF	20.8153	0.409667	6.39062e-94		E02.tip.CXCR4	COL4A1	34.4689	0.559171	3.64433e-250		E03.tip.DNAJB1	PNRC1	71.2836	0.940017	0		E04.tip.ATP5E	SH3BGRL3	56.8969	0.924533	0		E05.tip.STMN1	ANP32E	36.8794	2.26568	1.38703e-207
E01.tip.KDR	PCDH12	20.7943	0.421362	9.4898e-94		E02.tip.CXCR4	NORAD	34.4099	1.56665	6.75597e-248		E03.tip.DNAJB1	EIF4A2	70.9356	0.873982	0		E04.tip.ATP5E	SSFA2	56.826	2.51496	0		E05.tip.STMN1	CDC20	36.822	6.74343	8.75855e-206
E01.tip.KDR	SCN1B	20.752	0.627362	2.55394e-93		E02.tip.CXCR4	PLOD1	34.1688	0.95208	2.53225e-245		E03.tip.DNAJB1	HLA-DPB1	70.8287	1.25228	0		E04.tip.ATP5E	IFITM3	56.5572	0.686227	0		E05.tip.STMN1	CBX5	36.7669	2.08525	6.02514e-207
E01.tip.KDR	MAP4K4	20.7501	0.361892	2.22325e-93		E02.tip.CXCR4	GJA4	34.0552	1.17879	2.4315e-243		E03.tip.DNAJB1	NR2F2	70.2252	1.36441	0		E04.tip.ATP5E	C6orf48	55.8578	2.89393	0		E05.tip.STMN1	DIAPH3	36.6402	6.40522	2.47895e-204
E01.tip.KDR	RNF213	20.5537	0.423143	1.27874e-91		E02.tip.CXCR4	PPP1CB	33.9297	0.676136	1.70193e-242		E03.tip.DNAJB1	UBE2S	70.1936	1.44409	0		E04.tip.ATP5E	MGEA5	55.6517	4.11683	0		E05.tip.STMN1	ARL6IP1	36.6258	2.17713	2.84422e-205
E01.tip.KDR	SHPRH	20.4038	0.651958	2.92723e-90		E02.tip.CXCR4	TPD52	33.5972	2.56533	8.4386e-236		E03.tip.DNAJB1	UBE2D3	68.4954	0.84589	0		E04.tip.ATP5E	FAM60A	55.4867	5.17365	0		E05.tip.STMN1	DHFR	36.6085	3.69669	1.95796e-204
E01.tip.KDR	RFLNB	20.4036	0.394088	2.31737e-90		E02.tip.CXCR4	DGKH	33.5054	0.707561	1.035e-236		E03.tip.DNAJB1	EIF5	67.9056	0.904564	0		E04.tip.ATP5E	CTHRC1	55.4329	2.21734	0		E05.tip.STMN1	CENPM	36.3602	6.22781	4.49585e-202
E01.tip.KDR	A2M	20.1802	0.247139	1.71195e-88		E02.tip.CXCR4	FYN	33.4632	0.623748	2.50222e-236		E03.tip.DNAJB1	CEBPB	67.682	1.44813	0		E04.tip.ATP5E	LINC00116	55.405	4.53983	0		E05.tip.STMN1	LMNB2	36.2607	3.61578	1.18885e-201
E01.tip.KDR	EXOC3L2	20.1478	0.412845	3.9391e-88		E02.tip.CXCR4	LXN	33.4572	0.837524	1.17952e-235		E03.tip.DNAJB1	PPP1R15B	67.2903	1.43001	0		E04.tip.ATP5E	PTMA	54.9088	0.414491	0		E05.tip.STMN1	MRPL51	36.1144	1.42587	1.1882e-202
E01.tip.KDR	FGG	20.1349	0.996873	6.83496e-88		E02.tip.CXCR4	FAM89A	33.1391	1.69555	2.96289e-230		E03.tip.DNAJB1	JMJD1C	67.2852	0.954389	0		E04.tip.ATP5E	KRTCAP2	54.8888	1.23201	0		E05.tip.STMN1	S100A10	35.7557	1.08498	2.50806e-201
E01.tip.KDR	ABCG2	19.7853	0.487655	4.9376e-85		E02.tip.CXCR4	UXS1	33.0065	0.991334	2.56497e-229		E03.tip.DNAJB1	FUS	66.8308	0.813578	0		E04.tip.ATP5E	TROVE2	54.677	2.57192	0		E05.tip.STMN1	RPA3	35.5747	2.459	1.11847e-196
E01.tip.KDR	CYBA	19.764	0.335444	7.22006e-85		E02.tip.CXCR4	NRP1	32.927	0.534727	3.97566e-229		E03.tip.DNAJB1	ARL5B	66.1259	1.5065	0		E04.tip.ATP5E	POLR2J3	53.933	3.35724	0		E05.tip.STMN1	CALM3	35.5258	1.64805	3.32835e-197
E01.tip.KDR	NHSL2	19.7324	0.537765	1.54066e-84		E02.tip.CXCR4	FLT1	32.758	0.562131	1.09148e-226		E03.tip.DNAJB1	PLK3	66.0997	1.33295	0		E04.tip.ATP5E	PLA2G16	53.7711	2.74375	0		E05.tip.STMN1	YBX1	35.2907	1.01514	3.92879e-197
E01.tip.KDR	SERPINC1	19.6726	0.887678	5.35327e-84		E02.tip.CXCR4	CREM	32.7387	0.84041	5.67239e-226		E03.tip.DNAJB1	NUFIP2	65.4751	1.11921	0		E04.tip.ATP5E	SOD2	53.42	2.33989	0		E05.tip.STMN1	KNL1	35.117	6.42482	5.23551e-192
E01.tip.KDR	ZRANB2	19.6575	0.46541	6.2107e-84		E02.tip.CXCR4	ADM	32.6994	0.943446	2.31841e-225		E03.tip.DNAJB1	DNAJA4	64.9571	1.73563	0		E04.tip.ATP5E	TMEM261	53.239	4.88212	0		E05.tip.STMN1	KIF22	35.1157	3.31276	1.81973e-192
E01.tip.KDR	PRH1	19.5265	0.894584	9.14923e-83		E02.tip.CXCR4	SCARB1	32.6457	1.08782	2.76017e-224		E03.tip.DNAJB1	ARIH1	64.2653	1.27127	0		E04.tip.ATP5E	C21orf59	53.2267	4.59413	0		E05.tip.STMN1	ADAM15	34.898	1.45999	8.92094e-193
E01.tip.KDR	TNXB	19.5133	0.650228	1.06299e-82		E02.tip.CXCR4	ACTN4	32.6308	0.509555	3.2039e-225		E03.tip.DNAJB1	CREBRF	63.9998	1.19054	0		E04.tip.ATP5E	LGALS1	53.1817	1.33539	0		E05.tip.STMN1	SLC25A5	34.7792	1.34381	1.14436e-191
E01.tip.KDR	GPRC5C	19.3763	0.580566	1.39423e-81		E02.tip.CXCR4	HTRA1	32.5906	0.615035	2.18398e-224		E03.tip.DNAJB1	NAMPT	63.8574	1.07817	0		E04.tip.ATP5E	FAM96A	53.1633	3.20385	0		E05.tip.STMN1	NDC80	34.5617	4.94895	1.31114e-187
E01.tip.KDR	NOSTRIN	19.1858	0.352365	4.55387e-80		E02.tip.CXCR4	N4BP3	32.4562	1.75926	2.80685e-221		E03.tip.DNAJB1	BCLAF1	63.7155	0.932064	0		E04.tip.ATP5E	WBSCR22	53.1583	4.79872	0		E05.tip.STMN1	RACGAP1	34.4988	5.12514	4.26412e-187
E01.tip.KDR	MRC1	19.0894	0.540674	3.05993e-79		E02.tip.CXCR4	LPCAT2	32.3156	1.01164	3.54573e-220		E03.tip.DNAJB1	HSPB1	63.0918	0.874574	0		E04.tip.ATP5E	BGN	53.0136	1.93271	0		E05.tip.STMN1	RAD21	34.4469	1.61443	2.57136e-188
E01.tip.KDR	GABRD	19.076	0.53402	3.87779e-79		E02.tip.CXCR4	HMCN1	32.1076	1.57032	9.12238e-217		E03.tip.DNAJB1	IL6ST	62.845	0.794997	0		E04.tip.ATP5E	COL4A2	52.7567	0.889364	0		E05.tip.STMN1	DDX39A	34.0597	1.9457	9.01197e-185
E01.tip.KDR	SOX18	18.7827	0.331904	7.75664e-77		E02.tip.CXCR4	COL4A2	31.9963	0.523236	9.02204e-217		E03.tip.DNAJB1	GRASP	62.4604	1.03182	0		E04.tip.ATP5E	GNG10	52.5643	2.4838	0		E05.tip.STMN1	MZT2A	33.9654	1.91679	4.9601e-184
E01.tip.KDR	OLFML2A	18.7535	0.482395	1.57196e-76		E02.tip.CXCR4	ITGA5	31.7987	0.600436	4.55752e-214		E03.tip.DNAJB1	SLC38A2	62.2837	0.959752	0		E04.tip.ATP5E	STRA13	52.4707	4.71756	0		E05.tip.STMN1	SPC25	33.9483	7.15352	1.48018e-182
E01.tip.KDR	ROBO1	18.4957	0.516571	1.81173e-74		E02.tip.CXCR4	SDC3	31.4137	1.18115	2.99687e-208		E03.tip.DNAJB1	DNTTIP2	61.4223	1.18936	0		E04.tip.ATP5E	RPS10	52.3123	1.07765	0		E05.tip.STMN1	MXD3	33.7707	5.71124	3.52303e-181
E01.tip.KDR	CHST15	18.4526	0.487563	3.84928e-74		E02.tip.CXCR4	RAPGEF5	31.3841	0.637848	1.23435e-208		E03.tip.DNAJB1	CLK1	61.2803	1.00473	0		E04.tip.ATP5E	ZYX	52.2679	1.51837	0		E05.tip.STMN1	PCNA	33.6394	2.8534	1.57422e-180
E01.tip.KDR	SLC9A9	18.3661	0.785259	2.05799e-73		E02.tip.CXCR4	CAV1	31.344	0.546161	4.50961e-208		E03.tip.DNAJB1	DDX5	61.1675	0.503151	0		E04.tip.ATP5E	CDK2AP1	52.1714	2.22401	0		E05.tip.STMN1	SHCBP1	33.5605	6.07355	1.7599e-179
E01.tip.KDR	NPNT	18.3308	0.601776	3.63849e-73		E02.tip.CXCR4	RNF19A	31.2059	0.722391	4.61103e-206		E03.tip.DNAJB1	EGR3	61.0754	1.83541	0		E04.tip.ATP5E	IFITM2	51.8445	0.76059	0		E05.tip.STMN1	TPM4	33.5554	1.03617	1.31804e-182
E01.tip.KDR	FZD4	18.2878	0.369124	7.18847e-73		E02.tip.CXCR4	ECE1	31.0665	0.618912	1.46118e-204		E03.tip.DNAJB1	MLF1	60.9931	1.75573	0		E04.tip.ATP5E	LHFP	51.7996	4.31919	0		E05.tip.STMN1	CENPN	33.5504	4.39514	1.54245e-179
E01.tip.KDR	NES	18.2327	0.387762	1.93368e-72		E02.tip.CXCR4	KIAA1147	31.0368	1.68894	6.49249e-203		E03.tip.DNAJB1	HLA-DPA1	60.9782	1.07393	0		E04.tip.ATP5E	FSTL1	51.7952	1.28315	0		E05.tip.STMN1	NCAPD2	33.5448	3.81753	1.34054e-179
E01.tip.KDR	KCNC4	18.1575	0.587623	8.18137e-72		E02.tip.CXCR4	CUBN	31.0001	1.50794	1.12567e-202		E03.tip.DNAJB1	TOB1	60.9562	1.5324	0		E04.tip.ATP5E	MESDC1	51.7049	4.58241	0		E05.tip.STMN1	TUBG1	33.5348	2.97319	9.74365e-180
E01.tip.KDR	GC	18.1548	1.02062	9.33718e-72		E02.tip.CXCR4	MAP4	30.995	0.613705	1.56642e-203		E03.tip.DNAJB1	HBEGF	60.9381	1.06687	0		E04.tip.ATP5E	COL15A1	51.361	1.07008	0		E05.tip.STMN1	TPM3	33.1559	0.924278	1.8167e-179
E01.tip.KDR	NSD1	18.097	0.482416	2.31504e-71		E02.tip.CXCR4	LY6H	30.9769	3.1559	1.39279e-201		E03.tip.DNAJB1	TGFBR3	60.8987	1.10655	0		E04.tip.ATP5E	COX16	51.3439	2.0112	0		E05.tip.STMN1	ENO1	33.0006	1.34576	7.31888e-177
E01.tip.KDR	KNG1	18.0143	0.84974	1.09254e-70		E02.tip.CXCR4	PDZD2	30.9024	2.03812	5.12258e-201		E03.tip.DNAJB1	UGCG	60.6872	1.20664	0		E04.tip.ATP5E	RPL18A	51.328	0.574126	0		E05.tip.STMN1	TAGLN2	32.9836	0.977898	4.7862e-178
E01.tip.KDR	ARID1B	17.9917	0.374464	1.42739e-70		E02.tip.CXCR4	IVNS1ABP	30.7388	0.590946	1.2932e-200		E03.tip.DNAJB1	MEIS2	60.6862	1.39392	0		E04.tip.ATP5E	PPIA	51.3193	0.742351	0		E05.tip.STMN1	RAD51AP1	32.9633	5.26398	9.99185e-175
E01.tip.KDR	ROBO4	17.9159	0.300592	5.30333e-70		E02.tip.CXCR4	SMTN	30.735	0.696731	3.21563e-200		E03.tip.DNAJB1	RBBP6	60.5905	1.0751	0		E04.tip.ATP5E	RNASEK	51.2501	1.85874	0		E05.tip.STMN1	KIF11	32.9507	6.51362	1.44426e-174
E01.tip.KDR	PLCB1	17.8167	0.352638	3.1847e-69		E02.tip.CXCR4	PLXNA2	30.6829	0.7423	1.98198e-199		E03.tip.DNAJB1	NDRG1	60.5598	0.934892	0		E04.tip.ATP5E	RPS15A	51.1103	0.54832	0		E05.tip.STMN1	KIFC1	32.8782	6.87364	5.60608e-174
E01.tip.KDR	XAF1	17.6882	0.344477	2.90461e-68		E02.tip.CXCR4	GALNT1	30.6318	0.827093	1.11909e-198		E03.tip.DNAJB1	TGFBR2	60.4163	0.768757	0		E04.tip.ATP5E	SEPP1	51.008	3.72108	0		E05.tip.STMN1	CDCA3	32.5965	6.80743	1.01838e-171
E01.tip.KDR	VPS13C	17.6059	0.421218	1.27176e-67		E02.tip.CXCR4	JAG1	30.5028	0.759226	3.90384e-197		E03.tip.DNAJB1	NRARP	60.2169	1.32816	0		E04.tip.ATP5E	ZC3H11A	50.9466	3.41827	0		E05.tip.STMN1	BUB3	32.491	1.74365	3.83594e-172
E01.tip.KDR	SLFN5	17.5861	0.358073	1.74533e-67		E02.tip.CXCR4	HSP90B1	30.4509	0.432271	4.11347e-197		E03.tip.DNAJB1	WSB1	60.1459	0.801499	0		E04.tip.ATP5E	RPLP0	50.9412	0.778232	0		E05.tip.STMN1	NRGN	32.3395	2.54177	2.30413e-170
E01.tip.KDR	FXYD6	17.5479	0.366624	3.21874e-67		E02.tip.CXCR4	PDGFB	30.2878	0.693632	1.419e-194		E03.tip.DNAJB1	ELOC	60.0916	0.997633	0		E04.tip.ATP5E	C19orf66	50.9041	2.6894	0		E05.tip.STMN1	MZT1	32.1456	2.35652	8.04967e-169
E01.tip.KDR	DISP1	17.4672	0.84593	1.55229e-66		E02.tip.CXCR4	IGF2R	30.2717	0.890637	3.87074e-194		E03.tip.DNAJB1	CCL14	59.6849	1.33888	0		E04.tip.ATP5E	C9orf3	50.2561	2.71637	0		E05.tip.STMN1	SNRPD1	32.0886	1.39484	2.22541e-169
E01.tip.KDR	HP	17.3996	0.652899	4.54147e-66		E02.tip.CXCR4	FN1	30.2696	0.839739	2.48496e-194		E03.tip.DNAJB1	BRD2	59.5638	0.909897	0		E04.tip.ATP5E	C17orf62	50.0514	4.46756	0		E05.tip.STMN1	BANF1	32.063	1.2301	1.59493e-169
E01.tip.KDR	NPR1	17.2922	0.412583	2.76775e-65		E02.tip.CXCR4	NID2	30.2283	0.904076	1.93818e-193		E03.tip.DNAJB1	MYADM	59.1832	1.00338	0		E04.tip.ATP5E	CD99	49.5987	0.815859	0		E05.tip.STMN1	RPLP0	32.0565	0.869012	1.03546e-170
E01.tip.KDR	ADGRL2	17.0756	0.400658	1.10681e-63		E02.tip.CXCR4	SORT1	30.0976	1.2344	1.40758e-191		E03.tip.DNAJB1	SRSF3	58.9699	0.737919	0		E04.tip.ATP5E	FAM213A	49.2184	2.5026	0		E05.tip.STMN1	TMEM106C	32.0075	3.44444	2.79931e-167
E01.tip.KDR	NRP1	17.0596	0.265335	1.34463e-63		E02.tip.CXCR4	MAGED2	30.0724	0.594146	4.74972e-192		E03.tip.DNAJB1	INSIG1	58.9225	1.29474	0		E04.tip.ATP5E	SSSCA1	49.1418	3.05177	0		E05.tip.STMN1	RRM1	31.9149	2.93494	1.06054e-166
E01.tip.KDR	CLTC	17.059	0.335872	1.41148e-63		E02.tip.CXCR4	IDO1	29.7752	3.82932	1.19274e-186		E03.tip.DNAJB1	RSRC2	58.9202	0.839213	0		E04.tip.ATP5E	CFL1	49.1356	0.586263	0		E05.tip.STMN1	CENPU	31.8568	5.3274	7.28902e-166
E01.tip.KDR	TNS2	17.0009	0.342068	3.74527e-63		E02.tip.CXCR4	APOD	29.7699	1.99394	4.14899e-187		E03.tip.DNAJB1	RAP1B	58.382	0.76105	0		E04.tip.ATP5E	C1orf123	48.9775	2.70286	0		E05.tip.STMN1	PLP2	31.7355	2.13554	1.05431e-165
E01.tip.KDR	AHSG	16.9983	0.774144	4.21145e-63		E02.tip.CXCR4	DKK3	29.7007	1.12688	6.89881e-187		E03.tip.DNAJB1	RHOU	57.734	1.52647	0		E04.tip.ATP5E	AK1	48.5005	2.15085	0		E05.tip.STMN1	SGO2	31.5793	4.0875	9.85065e-164
E01.tip.KDR	ALDOB	16.9823	0.705819	5.47595e-63		E02.tip.CXCR4	NPTN	29.6402	0.806544	2.24558e-186		E03.tip.DNAJB1	PLPP3	57.6604	0.861004	0		E04.tip.ATP5E	PDLIM4	48.4322	2.74899	0		E05.tip.STMN1	CLSPN	31.5377	4.94396	2.4844e-163
E01.tip.KDR	DNM3	16.8965	0.523966	2.26753e-62		E02.tip.CXCR4	CREB3L2	29.56	0.828594	2.06234e-185		E03.tip.DNAJB1	RSRP1	57.3223	0.774832	0		E04.tip.ATP5E	MRPS24	48.2843	3.47929	0		E05.tip.STMN1	DEPDC1	31.4691	7.15464	1.0476e-162
E01.tip.KDR	KANK3	16.8566	0.335463	4.14625e-62		E02.tip.CXCR4	XIST	29.5346	1.28095	6.79503e-185		E03.tip.DNAJB1	HLA-DRB1	57.1424	0.963031	0		E04.tip.ATP5E	KIAA0141	47.9271	4.34868	0		E05.tip.STMN1	KIF20A	31.4439	7.26507	1.6667e-162
E01.tip.KDR	RUNX1T1	16.7963	0.458336	1.163e-61		E02.tip.CXCR4	NDST1	29.4332	0.775094	5.87091e-184		E03.tip.DNAJB1	C16orf72	57.1177	1.09878	0		E04.tip.ATP5E	TUG1	47.5451	3.76371	0		E05.tip.STMN1	ARHGAP11A	31.4128	5.95684	2.73802e-162
E01.tip.KDR	PDGFD	16.7564	0.372596	2.14333e-61		E02.tip.CXCR4	GOLIM4	29.4061	0.641764	8.95987e-184		E03.tip.DNAJB1	SOCS2	57.0442	0.956175	0		E04.tip.ATP5E	POLD4	47.2232	2.62525	0		E05.tip.STMN1	MAZ	31.365	1.74802	5.48697e-163
E01.tip.KDR	AOC3	16.4895	0.468248	1.79341e-59		E02.tip.CXCR4	DEPTOR	29.3506	1.24919	1.60981e-182		E03.tip.DNAJB1	TCEAL9	56.9139	0.943285	0		E04.tip.ATP5E	RPLP1	47.0232	0.42705	0		E05.tip.STMN1	SIVA1	31.3227	1.48805	8.01262e-163
E01.tip.KDR	GTF2I	16.4392	0.296914	3.93383e-59		E02.tip.CXCR4	LAYN	29.2974	0.927704	4.60977e-182		E03.tip.DNAJB1	FOXC1	56.8152	1.4437	0		E04.tip.ATP5E	RCAN1	46.9713	1.92402	0		E05.tip.STMN1	LSM3	31.236	1.3813	1.92468e-162
E01.tip.KDR	ZKSCAN1	16.4357	0.422002	4.28516e-59		E02.tip.CXCR4	PLD1	29.2247	1.34909	6.1622e-181		E03.tip.DNAJB1	SQSTM1	56.5172	0.808557	0		E04.tip.ATP5E	RPS26	46.8768	0.668516	0		E05.tip.STMN1	HP1BP3	31.1187	1.25306	1.30815e-161
E01.tip.KDR	OSBPL3	16.4124	0.566012	6.42955e-59		E02.tip.CXCR4	EXOC6	29.2056	1.13641	8.4729e-181		E03.tip.DNAJB1	FTL	56.4614	0.513262	0		E04.tip.ATP5E	PSMA6	46.8731	1.79288	0		E05.tip.STMN1	CKAP5	31.0522	2.82141	7.84912e-160
E01.tip.KDR	ETS1	16.39	0.250476	8.50827e-59		E02.tip.CXCR4	HOXD8	29.0593	1.14904	4.04268e-179		E03.tip.DNAJB1	RAB21	56.2826	1.02542	0		E04.tip.ATP5E	SERF2	46.797	0.473891	0		E05.tip.STMN1	SNRPF	31.0457	1.26395	3.79428e-161
E01.tip.KDR	PLVAP	16.3643	0.213452	1.17725e-58		E02.tip.CXCR4	TNFAIP8L1	29.0464	0.64041	2.42029e-179		E03.tip.DNAJB1	PDK4	56.0879	1.08959	0		E04.tip.ATP5E	AAED1	46.6741	2.73225	0		E05.tip.STMN1	CDC25B	31.0115	2.9231	1.86277e-159
E01.tip.KDR	TTC14	16.3605	0.430866	1.44182e-58		E02.tip.CXCR4	CX3CL1	29.0117	0.823619	8.97002e-179		E03.tip.DNAJB1	NR2F1	55.9187	1.52393	0		E04.tip.ATP5E	BACE2	46.5539	1.44775	0		E05.tip.STMN1	TROAP	30.9238	6.81565	2.23134e-158
E01.tip.KDR	ATRX	16.3464	0.269219	1.73013e-58		E02.tip.CXCR4	ELOB	28.967	0.490323	6.95242e-179		E03.tip.DNAJB1	LRRC32	55.7931	1.16577	0		E04.tip.ATP5E	ARF5	46.5464	1.17573	0		E05.tip.STMN1	PTMS	30.8575	1.08506	9.38611e-160
E01.tip.KDR	MXD4	16.3039	0.327025	3.42079e-58		E02.tip.CXCR4	CSGALNACT1	28.9084	0.718498	1.06147e-177		E03.tip.DNAJB1	FTH1	55.6711	0.462012	0		E04.tip.ATP5E	HOTAIRM1	46.3043	2.72049	0		E05.tip.STMN1	HINT1	30.7659	0.85188	1.16858e-159
E01.tip.KDR	CHRM3	16.0831	0.45713	1.20802e-56		E02.tip.CXCR4	DGKI	28.7478	2.10791	7.15031e-175		E03.tip.DNAJB1	CCL2	55.4196	1.9165	0		E04.tip.ATP5E	ACTG1	45.8852	0.693896	0		E05.tip.STMN1	LDHA	30.6546	1.13267	3.24749e-158
E01.tip.KDR	ATM	15.9759	0.483827	6.68686e-56		E02.tip.CXCR4	PSAP	28.6944	0.450554	2.0684e-175		E03.tip.DNAJB1	ABHD5	55.3589	1.39797	0		E04.tip.ATP5E	S100A11	45.2766	0.697511	0		E05.tip.STMN1	PLK1	30.6174	6.57855	6.01124e-156
E01.tip.KDR	CFHR1	15.855	0.890128	4.72442e-55		E02.tip.CXCR4	ESAM	28.6632	0.398837	3.30212e-175		E03.tip.DNAJB1	MRPL18	55.0508	1.05026	0		E04.tip.ATP5E	PDLIM1	44.8475	0.878086	0		E05.tip.STMN1	CKAP2L	30.6105	7.33462	6.9724e-156
E01.tip.KDR	FLRT2	15.7768	0.820718	1.60937e-54		E02.tip.CXCR4	SLC46A3	28.6227	1.39514	9.67137e-174		E03.tip.DNAJB1	TINAGL1	54.8282	0.907401	0		E04.tip.ATP5E	MKL2	44.2391	2.32699	0		E05.tip.STMN1	DNAJC9	30.6034	2.81984	2.99725e-156
E01.tip.KDR	SEM1	15.7437	0.27355	2.34991e-54		E02.tip.CXCR4	IQCA1	28.5918	1.9699	4.27344e-173		E03.tip.DNAJB1	HEXIM1	54.735	1.33847	0		E04.tip.ATP5E	FAM63B	44.0853	4.20651	0		E05.tip.STMN1	PSMC3	30.3258	1.41313	5.24842e-155
E01.tip.KDR	SPG7	15.7339	0.352742	2.88655e-54		E02.tip.CXCR4	CDC42EP5	28.5794	0.779693	1.39444e-173		E03.tip.DNAJB1	EEF1A1	54.6533	0.361594	0		E04.tip.ATP5E	TRAPPC5	43.9982	2.80659	0		E05.tip.STMN1	ACTG1	30.2854	0.822807	5.4884e-156
E01.tip.KDR	ZNF91	15.6939	0.520381	5.56051e-54		E02.tip.CXCR4	CYB5R3	28.376	0.51422	1.53706e-171		E03.tip.DNAJB1	RPL23	54.1177	0.609069	0		E04.tip.ATP5E	PCAT19	43.8967	1.78365	0		E05.tip.STMN1	KIF4A	30.2548	5.44537	4.08357e-153
E01.tip.KDR	RPL27A	15.6707	0.204725	7.02927e-54		E02.tip.CXCR4	RPS6KA2	28.2982	0.750416	2.24709e-170		E03.tip.DNAJB1	ALB	53.8399	1.12414	0		E04.tip.ATP5E	IGF2	43.7558	5.08061	0		E05.tip.STMN1	ILF2	30.2316	1.37651	2.8958e-154
E01.tip.KDR	SPTBN1	15.6218	0.20606	1.57501e-53		E02.tip.CXCR4	IQGAP2	28.2624	1.08234	1.04474e-169		E03.tip.DNAJB1	TUBB4B	53.8318	0.852981	0		E04.tip.ATP5E	COX7A2	43.602	0.737569	0		E05.tip.STMN1	CDKN2C	30.1639	2.73568	9.5185e-153
E01.tip.KDR	EMCN	15.614	0.235301	1.74921e-53		E02.tip.CXCR4	HIP1R	28.2303	1.00505	2.06379e-169		E03.tip.DNAJB1	ARID4B	53.7023	0.785208	0		E04.tip.ATP5E	SNHG15	43.2764	2.6066	0		E05.tip.STMN1	CBX3	30.1271	1.15836	7.78354e-154
E01.tip.KDR	ADAMTSL1	15.5747	0.683779	3.57494e-53		E02.tip.CXCR4	ITGA2	28.0862	0.878786	7.82044e-168		E03.tip.DNAJB1	CRHBP	53.2004	2.24328	0		E04.tip.ATP5E	TOMM5	43.2573	1.57299	0		E05.tip.STMN1	CDCA8	30.1042	6.36832	6.80838e-152
E01.tip.KDR	ITIH2	15.557	1.09662	4.92621e-53		E02.tip.CXCR4	FAM84A	28.0572	1.70346	5.72079e-167		E03.tip.DNAJB1	LTC4S	52.8379	1.26076	0		E04.tip.ATP5E	HNRNPA1	43.1791	0.695457	0		E05.tip.STMN1	HNRNPA2B1	29.8816	0.700276	9.5185e-153
E01.tip.KDR	IGFBP4	15.5533	0.206369	4.42262e-53		E02.tip.CXCR4	CALM1	27.7783	0.359286	1.57517e-164		E03.tip.DNAJB1	TMEM70	52.8174	1.30001	0		E04.tip.ATP5E	EGLN2	43.0511	2.67426	0		E05.tip.STMN1	ACTN1	29.8652	1.87304	5.4308e-151
E01.tip.KDR	CASKIN2	15.4195	0.333576	3.60386e-52		E02.tip.CXCR4	CPM	27.7407	0.84633	7.90306e-164		E03.tip.DNAJB1	AHSA1	52.6965	1.0109	0		E04.tip.ATP5E	VWF	42.9333	0.844066	0		E05.tip.STMN1	MYBL2	29.76	6.3715	3.59746e-149
E01.tip.KDR	ARHGEF15	15.3523	0.343246	1.01483e-51		E02.tip.CXCR4	CALD1	27.6845	0.43619	1.34158e-163		E03.tip.DNAJB1	PLPP1	52.3963	0.848564	0		E04.tip.ATP5E	SERPINH1	42.8091	0.774354	0		E05.tip.STMN1	NSD2	29.6606	3.10437	1.11025e-148
E01.tip.KDR	BRI3	15.239	0.251226	5.3182e-51		E02.tip.CXCR4	BTNL9	27.5999	0.677744	2.02899e-162		E03.tip.DNAJB1	ICAM4	52.3441	2.43271	0		E04.tip.ATP5E	CST3	42.5709	0.800378	0		E05.tip.STMN1	HNRNPA1	29.6566	0.881817	1.24861e-150
E01.tip.KDR	COPS9	15.1906	0.301476	1.12344e-50		E02.tip.CXCR4	CDC42EP3	27.5973	0.664498	2.59676e-162		E03.tip.DNAJB1	TRIB1	52.2735	1.20433	0		E04.tip.ATP5E	ARL5A	42.5495	1.56752	0		E05.tip.STMN1	SPC24	29.635	6.1869	3.42093e-148
E01.tip.KDR	GIMAP4	15.1659	0.26473	1.63631e-50		E02.tip.CXCR4	SEC14L1	27.5205	0.414247	6.69245e-162		E03.tip.DNAJB1	RAB5A	52.1866	0.982446	0		E04.tip.ATP5E	SEPT11	42.5441	2.51128	0		E05.tip.STMN1	CIT	29.5073	4.94557	3.11836e-147
E01.tip.KDR	RPL37	15.1328	0.181094	2.61692e-50		E02.tip.CXCR4	CALU	27.4876	0.544176	3.19244e-161		E03.tip.DNAJB1	LITAF	52.1525	1.33088	0		E04.tip.ATP5E	MYL6	42.1617	0.448045	0		E05.tip.STMN1	ATAD2	29.492	3.9058	3.41371e-147
E01.tip.KDR	PIK3C2A	15.1303	0.289875	2.80067e-50		E02.tip.CXCR4	ADD1	27.3932	0.59269	4.67664e-160		E03.tip.DNAJB1	TCP1	52.085	0.838523	0		E04.tip.ATP5E	GBAS	42.128	4.62728	0		E05.tip.STMN1	CCDC34	29.3975	3.09141	1.34417e-146
E01.tip.KDR	NAV3	15.0973	0.770055	5.03656e-50		E02.tip.CXCR4	NEAT1	27.3915	0.968308	4.87743e-160		E03.tip.DNAJB1	SFPQ	51.7118	0.68383	0		E04.tip.ATP5E	KIAA1147	41.9988	2.10224	0		E05.tip.STMN1	WDR34	29.2944	2.64574	6.69697e-146
E01.tip.KDR	MDM4	15.0591	0.368398	8.22481e-50		E02.tip.CXCR4	GJA5	27.3879	2.29298	4.46192e-159		E03.tip.DNAJB1	DDIT3	51.6974	1.43794	0		E04.tip.ATP5E	ZCCHC11	41.9844	3.96261	0		E05.tip.STMN1	CENPA	29.2918	7.01838	1.78734e-145
E01.tip.KDR	CTNNB1	14.9998	0.228647	1.89731e-49		E02.tip.CXCR4	ARHGAP18	27.367	0.569721	7.57668e-160		E03.tip.DNAJB1	ARID5A	51.4898	1.20372	0		E04.tip.ATP5E	TMEM57	41.9348	4.38988	0		E05.tip.STMN1	ACOT7	29.1581	2.10824	4.25162e-145
E01.tip.KDR	TMEM204	14.9326	0.245643	5.14623e-49		E02.tip.CXCR4	NOTCH1	27.3478	0.610554	1.56805e-159		E03.tip.DNAJB1	GADD45A	51.4891	1.01278	0		E04.tip.ATP5E	SNRPD2	41.6561	0.847411	0		E05.tip.STMN1	ECT2	28.8415	3.22847	3.56078e-142
E01.tip.KDR	RPS24	14.9316	0.159674	5.05228e-49		E02.tip.CXCR4	IL32	27.3415	0.668085	1.87084e-159		E03.tip.DNAJB1	HLA-DRB5	51.273	1.12983	0		E04.tip.ATP5E	KIAA1551	41.4859	2.08946	0		E05.tip.STMN1	PSIP1	28.8223	1.37909	5.78499e-143
E01.tip.KDR	PPM1F	14.9315	0.330679	5.38045e-49		E02.tip.CXCR4	ADAMTS5	27.2105	0.961394	8.46898e-158		E03.tip.DNAJB1	NFKBIA	51.0375	0.80918	0		E04.tip.ATP5E	C10orf10	41.1909	3.79869	0		E05.tip.STMN1	CDCA5	28.776	5.91177	1.89391e-141
E01.tip.KDR	DGKZ	14.9255	0.339895	5.90722e-49		E02.tip.CXCR4	HOXD10	27.184	2.30511	7.63813e-157		E03.tip.DNAJB1	ATF4	51.019	0.716739	0		E04.tip.ATP5E	P2RY6	41.1888	2.53179	0		E05.tip.STMN1	COMMD4	28.7541	1.61742	3.72996e-142
E01.tip.KDR	ZFP14	14.916	0.686793	7.09686e-49		E02.tip.CXCR4	VASH1	27.0231	0.710292	8.59051e-156		E03.tip.DNAJB1	ANXA1	50.9535	0.781591	0		E04.tip.ATP5E	COL13A1	41.1566	2.4283	0		E05.tip.STMN1	BRCA2	28.7398	4.22536	2.92759e-141
E01.tip.KDR	ITM2A	14.8431	0.264535	1.90364e-48		E02.tip.CXCR4	P2RY1	26.9032	1.05186	3.45129e-154		E03.tip.DNAJB1	LDB2	50.9111	0.634971	0		E04.tip.ATP5E	LYRM5	41.1237	4.57364	0		E05.tip.STMN1	KIF14	28.5701	6.38019	7.87511e-140
E01.tip.KDR	ZNF518A	14.829	0.498349	2.49635e-48		E02.tip.CXCR4	AFAP1L1	26.8757	0.559023	3.02753e-154		E03.tip.DNAJB1	SEMA4A	50.8785	2.07156	0		E04.tip.ATP5E	WRB	41.0979	2.6646	0		E05.tip.STMN1	PRR11	28.5348	4.28075	1.19954e-139
E01.tip.KDR	PNISR	14.8209	0.250079	2.69485e-48		E02.tip.CXCR4	MALAT1	26.8698	1.31863	3.40077e-154		E03.tip.DNAJB1	FCGRT	50.561	0.612857	0		E04.tip.ATP5E	RAMP2	41.0853	0.568449	0		E05.tip.STMN1	USP1	28.5281	2.04148	4.53035e-140
E01.tip.KDR	AGT	14.7817	0.835224	5.17494e-48		E02.tip.CXCR4	MET	26.8364	1.31793	2.32488e-153		E03.tip.DNAJB1	LAP3	50.4797	0.817429	0		E04.tip.ATP5E	PKM	40.9944	0.891737	0		E05.tip.STMN1	TPI1	28.4397	0.962551	2.04565e-140
E01.tip.KDR	CACNA1C	14.7608	0.704436	7.05538e-48		E02.tip.CXCR4	AKAP13	26.8349	0.499374	6.70181e-154		E03.tip.DNAJB1	H2AFX	50.4517	1.15115	0		E04.tip.ATP5E	CCDC3	40.8072	2.37119	0		E05.tip.STMN1	SAE1	28.4143	1.91197	2.67918e-139
E01.tip.KDR	HPX	14.4515	0.874169	6.08409e-46		E02.tip.CXCR4	APP	26.8336	0.329413	5.6893e-154		E03.tip.DNAJB1	TOPORS	50.4177	1.08168	0		E04.tip.ATP5E	U2AF1	40.6313	1.78832	0		E05.tip.STMN1	KIF2C	28.28	6.96692	1.4682e-137
E01.tip.KDR	TM4SF18	14.403	0.224086	1.10347e-45		E02.tip.CXCR4	ARHGAP5	26.7492	0.632003	8.1739e-153		E03.tip.DNAJB1	LMO2	50.352	0.712504	0		E04.tip.ATP5E	SEPT6	40.2679	2.95568	0		E05.tip.STMN1	NUDT1	28.1839	2.85899	4.04271e-137
E01.tip.KDR	SNTB1	14.363	0.500076	2.07115e-45		E02.tip.CXCR4	NUDT4	26.7218	0.806153	2.65398e-152		E03.tip.DNAJB1	GABARAPL1	50.3231	1.0812	0		E04.tip.ATP5E	SERTAD4-AS1	40.223	2.70209	0		E05.tip.STMN1	FANCI	28.1627	4.44673	9.98261e-137
E01.tip.KDR	PHKB	14.2948	0.356465	5.38845e-45		E02.tip.CXCR4	ADIPOR2	26.6515	0.816818	1.61518e-151		E03.tip.DNAJB1	TXNIP	50.1947	0.822508	0		E04.tip.ATP5E	THBS1	39.9122	1.50327	0		E05.tip.STMN1	PTGES3	28.148	0.934264	3.29083e-138
E01.tip.KDR	HYAL2	14.2619	0.227917	8.31819e-45		E02.tip.CXCR4	TSPAN13	26.6038	0.600739	2.86353e-151		E03.tip.DNAJB1	MYC	50.1304	1.32331	0		E04.tip.ATP5E	C4orf48	39.7327	1.14406	0		E05.tip.STMN1	CENPH	28.1382	4.01701	1.40918e-136
E01.tip.KDR	TMEM176B	14.2411	0.757117	1.19323e-44		E02.tip.CXCR4	NTN4	26.5764	1.00652	1.68782e-150		E03.tip.DNAJB1	GNAQ	49.9685	0.767864	0		E04.tip.ATP5E	SEPT8	39.6976	2.54599	0		E05.tip.STMN1	SNRPB	28.1333	1.02632	6.65646e-138
E01.tip.KDR	ST5	14.238	0.501074	1.2157e-44		E02.tip.CXCR4	MTUS1	26.5358	0.533374	1.3898e-150		E03.tip.DNAJB1	CNN3	49.9093	0.622745	0		E04.tip.ATP5E	CSTB	39.622	0.705629	0		E05.tip.STMN1	BUB1	28.0179	7.05656	1.60968e-135
E01.tip.KDR	RBM12B	14.1985	0.594478	2.14122e-44		E02.tip.CXCR4	EOGT	26.5087	0.801766	5.47331e-150		E03.tip.DNAJB1	BCL3	49.8085	1.19854	0		E04.tip.ATP5E	NFKBIA	39.5483	0.898743	0		E05.tip.STMN1	HJURP	27.9869	7.62232	2.81833e-135
E01.tip.KDR	MLH3	14.08	0.564842	1.11869e-43		E02.tip.CXCR4	PON2	26.4777	0.567631	8.41353e-150		E03.tip.DNAJB1	DDX3Y	49.7861	1.10712	0		E04.tip.ATP5E	NCBP2-AS2	39.4468	2.58099	0		E05.tip.STMN1	CHCHD2	27.9281	0.846362	2.0232e-136
E01.tip.KDR	MEF2A	14.0749	0.271463	1.16324e-43		E02.tip.CXCR4	ADAM9	26.4459	0.824444	2.73386e-149		E03.tip.DNAJB1	HLA-DMA	49.7608	1.09484	0		E04.tip.ATP5E	SPG20	39.3796	4.41488	0		E05.tip.STMN1	P4HB	27.919	1.01936	3.01683e-136
E01.tip.KDR	CES1	14.0316	0.693784	2.1819e-43		E02.tip.CXCR4	MMP2	26.0657	0.668522	3.11245e-145		E03.tip.DNAJB1	TSPYL2	49.7293	1.44912	0		E04.tip.ATP5E	MAPKAPK5-AS1	39.2941	2.39204	0		E05.tip.STMN1	NCAPD3	27.8459	3.17045	2.03551e-134
E01.tip.KDR	OGT	13.9505	0.425292	6.66874e-43		E02.tip.CXCR4	FILIP1	26.0655	0.56983	2.46895e-145		E03.tip.DNAJB1	ITPRIP	49.7245	0.860177	0		E04.tip.ATP5E	NUTM2A-AS1	38.9771	2.41015	0		E05.tip.STMN1	SNRPD3	27.8341	1.13163	2.20811e-135
E01.tip.KDR	NCKIPSD	13.9327	0.496628	8.53674e-43		E02.tip.CXCR4	FABP5	26.0109	0.870772	1.58059e-144		E03.tip.DNAJB1	SAV1	49.6138	0.943853	0		E04.tip.ATP5E	TP53TG1	38.8367	2.60499	4.11586e-307		E05.tip.STMN1	TCF19	27.7167	4.11446	2.78483e-133
E01.tip.KDR	DST	13.8457	0.35617	2.78953e-42		E02.tip.CXCR4	WSCD1	25.8961	1.71691	6.78478e-143		E03.tip.DNAJB1	PPP1R14A	49.4779	1.25726	0		E04.tip.ATP5E	F2RL3	38.7875	1.33034	2.5547e-308		E05.tip.STMN1	SGO1	27.6486	6.44934	1.14634e-132
E01.tip.KDR	RARRES2	13.8329	0.607665	3.37969e-42		E02.tip.CXCR4	SMAD1	25.8651	0.722916	5.19138e-143		E03.tip.DNAJB1	EMCN	49.3668	0.603714	0		E04.tip.ATP5E	LINC00969	38.7619	3.99892	4.19728e-305		E05.tip.STMN1	CKLF	27.6479	1.49233	1.47103e-133
E01.tip.KDR	AGRN	13.8004	0.300335	5.12168e-42		E02.tip.CXCR4	SLC38A1	25.833	1.70927	3.29978e-142		E03.tip.DNAJB1	EFNB2	49.2109	0.751621	0		E04.tip.ATP5E	FBXO18	38.6826	4.4795	1.00281e-303		E05.tip.STMN1	KIF15	27.6432	6.82102	1.27458e-132
E01.tip.KDR	AQP7	13.7978	0.574239	5.51345e-42		E02.tip.CXCR4	GNAS	25.7915	0.346814	1.62354e-142		E03.tip.DNAJB1	EPHX1	48.8615	0.872722	0		E04.tip.ATP5E	RPL31	38.6604	0.695983	6.74629e-308		E05.tip.STMN1	NCAPG2	27.5486	4.12386	5.36945e-132
E01.tip.KDR	AHNAK	13.7722	0.23213	7.44822e-42		E02.tip.CXCR4	PRKACB	25.7751	1.15472	8.70378e-142		E03.tip.DNAJB1	HLA-DQB1	48.7868	1.20007	0		E04.tip.ATP5E	COL4A1	38.5275	0.617563	2.06081e-307		E05.tip.STMN1	ASF1B	27.4308	5.64965	5.22793e-131
E01.tip.KDR	FOLH1	13.7669	0.450157	8.20254e-42		E02.tip.CXCR4	APLN	25.7725	1.02554	8.30245e-142		E03.tip.DNAJB1	CDKN2AIP	48.6329	1.23834	0		E04.tip.ATP5E	TMEM256-PLSCR3	38.5049	6.64177	1.11758e-300		E05.tip.STMN1	GNG5	27.4302	0.837954	1.04514e-132

## Sheet: S2C
Table S2C. Differentially expressed genes for vein subsets.
group	names	scores	logfoldchanges	pvals_adj		group	names	scores	logfoldchanges	pvals_adj		group	names	scores	logfoldchanges	pvals_adj		group	names	scores	logfoldchanges	pvals_adj		group	names	scores	logfoldchanges	pvals_adj
E06.veins.SELE	SELE	170.01	3.73395	0		E07.veins.CLU	MGP	52.7335	1.18083	0		E08.veins.FABP4	CD74	114.827	1.85729	0		E09.veins.COL4A1	COL4A1	80.8221	2.25557	0		E10.veins.IGFBP5	IGFBP5	131.772	7.04532	0
E06.veins.SELE	ICAM1	124.395	2.42849	0		E07.veins.CLU	RPS20	45.8692	0.797469	0		E08.veins.FABP4	MT-ND4L	113.965	2.90759	0		E09.veins.COL4A1	COL4A2	76.5554	1.99302	0		E10.veins.IGFBP5	COL4A1	61.4227	2.12735	0
E06.veins.SELE	CCL2	115.775	3.66067	0		E07.veins.CLU	CPE	45.6653	1.64656	0		E08.veins.FABP4	MT-ATP8	107.233	3.03002	0		E09.veins.COL4A1	HSPG2	62.8517	1.18342	0		E10.veins.IGFBP5	HYAL2	57.936	1.71809	0
E06.veins.SELE	NFKBIA	112.803	1.90835	0		E07.veins.CLU	RPS29	45.4144	0.764458	0		E08.veins.FABP4	IFITM1	101.954	2.60713	0		E09.veins.COL4A1	COL6A2	61.7376	2.31061	0		E10.veins.IGFBP5	COL4A2	53.8252	1.78736	0
E06.veins.SELE	RND1	107.309	2.68883	0		E07.veins.CLU	RPL13A	43.5781	0.646794	0		E08.veins.FABP4	FABP4	92.506	4.87582	0		E09.veins.COL4A1	SPARC	57.494	1.13339	0		E10.veins.IGFBP5	SLC9A3R2	50.5737	2.14511	0
E06.veins.SELE	SOD2	95.9181	2.36852	0		E07.veins.CLU	RPL27A	41.6784	0.654464	0		E08.veins.FABP4	SEPW1	91.2615	2.40596	0		E09.veins.COL4A1	VWA1	50.8985	1.34902	0		E10.veins.IGFBP5	APLNR	50.2075	2.23933	0
E06.veins.SELE	EIF1	90.6773	0.822297	0		E07.veins.CLU	RPL41	39.0375	0.557944	0		E08.veins.FABP4	PDK4	88.7963	2.63794	0		E09.veins.COL4A1	HTRA1	49.8077	1.379	0		E10.veins.IGFBP5	PODXL	48.6221	2.02708	0
E06.veins.SELE	CXCL2	85.2331	2.83087	0		E07.veins.CLU	EDN1	38.5346	1.29443	0		E08.veins.FABP4	IGFBP4	81.8198	1.32929	0		E09.veins.COL4A1	LGALS1	49.3924	1.63089	0		E10.veins.IGFBP5	CD81	46.1475	1.32333	0
E06.veins.SELE	CSF3	84.5372	3.98227	0		E07.veins.CLU	TXNIP	38.2593	0.841108	0		E08.veins.FABP4	PLVAP	80.4206	1.40839	0		E09.veins.COL4A1	FSTL1	49.301	1.34948	0		E10.veins.IGFBP5	TGM2	44.4716	1.51136	0
E06.veins.SELE	EEF1G	83.737	2.42752	0		E07.veins.CLU	CLU	35.9896	0.836512	9.80977e-275		E08.veins.FABP4	HLA-DPA1	79.4889	1.53191	0		E09.veins.COL4A1	VWF	48.5123	0.931621	0		E10.veins.IGFBP5	CALCRL	42.0962	1.18799	5.51874e-307
E06.veins.SELE	C2CD4B	83.1637	2.43258	0		E07.veins.CLU	POSTN	35.0688	1.11112	7.5786e-260		E08.veins.FABP4	PTRF	78.1145	2.12065	0		E09.veins.COL4A1	IGFBP7	45.1152	0.664116	0		E10.veins.IGFBP5	MAP1B	40.7602	2.15835	2.5063e-286
E06.veins.SELE	IER3	80.9925	1.87857	0		E07.veins.CLU	C7	34.8944	1.20493	8.68055e-257		E08.veins.FABP4	BCAM	76.6338	1.48331	0		E09.veins.COL4A1	FN1	44.5864	1.90031	0		E10.veins.IGFBP5	HEG1	39.9493	1.38074	2.22319e-280
E06.veins.SELE	RPL17	80.7376	1.8498	0		E07.veins.CLU	CTGF	32.6575	1.04625	5.46109e-226		E08.veins.FABP4	GPX1	75.9634	2.34699	0		E09.veins.COL4A1	COL18A1	43.228	1.19003	0		E10.veins.IGFBP5	HSPG2	39.3708	0.982288	7.98094e-278
E06.veins.SELE	PNP	80.1573	1.68301	0		E07.veins.CLU	MTRNR2L8	32.1124	1.18321	1.7302e-218		E08.veins.FABP4	CD36	75.4424	3.95813	0		E09.veins.COL4A1	APLNR	42.5906	1.37928	0		E10.veins.IGFBP5	LGALS1	38.196	1.74276	1.84149e-259
E06.veins.SELE	H3F3B	77.9612	0.796561	0		E07.veins.CLU	RPL38	31.935	0.466063	2.25167e-217		E08.veins.FABP4	HLA-DRA	75.3675	1.39201	0		E09.veins.COL4A1	ENG	41.4872	0.738981	0		E10.veins.IGFBP5	HTRA1	38.175	1.37376	1.55739e-260
E06.veins.SELE	TNFAIP3	75.859	2.03225	0		E07.veins.CLU	GPM6A	30.7841	1.23028	3.66778e-201		E08.veins.FABP4	LGALS3	73.9518	1.44805	0		E09.veins.COL4A1	C4orf48	40.9031	1.4354	0		E10.veins.IGFBP5	ADAM15	37.3888	1.10696	3.81914e-252
E06.veins.SELE	BAG3	74.6337	1.59059	0		E07.veins.CLU	LIFR	30.691	0.738384	1.50495e-200		E08.veins.FABP4	MTRNR2L12	71.7417	2.24868	0		E09.veins.COL4A1	ELOB	40.8016	1.26015	0		E10.veins.IGFBP5	SLCO2A1	37.3864	1.21959	3.08662e-252
E06.veins.SELE	TSC22D1	73.4949	1.5229	0		E07.veins.CLU	ID1	30.6409	0.705584	3.40844e-200		E08.veins.FABP4	ZFP36	70.5498	1.4808	0		E09.veins.COL4A1	LAMA4	39.6486	1.25763	0		E10.veins.IGFBP5	RHOC	36.7078	1.13092	5.02782e-244
E06.veins.SELE	INSIG1	72.5234	1.85927	0		E07.veins.CLU	RPL23	30.5381	0.463975	3.44181e-199		E08.veins.FABP4	EEF1A1	68.5804	0.621093	0		E09.veins.COL4A1	LAMB1	39.2277	1.19559	0		E10.veins.IGFBP5	MMP2	36.5	2.07174	7.40694e-239
E06.veins.SELE	EMP1	71.1255	1.32725	0		E07.veins.CLU	RPS11	29.8649	0.400628	1.80139e-190		E08.veins.FABP4	MGLL	67.9428	1.94983	0		E09.veins.COL4A1	MAP1B	38.596	1.46847	3.9272e-300		E10.veins.IGFBP5	RNASE1	35.8786	0.898561	3.88361e-236
E06.veins.SELE	NME2	70.7875	1.77672	0		E07.veins.CLU	NDUFC2	29.8143	0.657659	1.03407e-189		E08.veins.FABP4	RPLP0	67.9069	0.931737	0		E09.veins.COL4A1	THBS1	38.5145	1.42507	3.6448e-299		E10.veins.IGFBP5	MARCKS	35.7888	1.33275	4.35918e-233
E06.veins.SELE	KDM6B	69.5176	1.71121	0		E07.veins.CLU	ITM2B	29.7616	0.317551	2.62743e-189		E08.veins.FABP4	MT-CYB	67.7744	1.01111	0		E09.veins.COL4A1	CALD1	38.3494	0.885018	4.02632e-299		E10.veins.IGFBP5	PCDH17	35.42	1.37511	5.42273e-229
E06.veins.SELE	TRIB1	69.4934	1.76015	0		E07.veins.CLU	ID2	29.7548	0.797717	1.2055e-188		E08.veins.FABP4	HLA-DRB1	66.6925	1.14597	0		E09.veins.COL4A1	RACK1	37.2598	1.12421	1.18127e-284		E10.veins.IGFBP5	EMP3	35.3375	2.31536	1.72885e-225
E06.veins.SELE	ARID5A	69.3124	1.83492	0		E07.veins.CLU	RPL7	29.414	0.422422	1.20445e-184		E08.veins.FABP4	HLA-DPB1	66.513	1.35713	0		E09.veins.COL4A1	HYAL2	36.4434	0.86153	2.26282e-272		E10.veins.IGFBP5	C4orf48	35.3285	1.66491	4.28495e-227
E06.veins.SELE	ZFP36	67.4823	1.39147	0		E07.veins.CLU	KLK3	28.9893	3.19767	8.51032e-178		E08.veins.FABP4	SDPR	65.6746	2.18167	0		E09.veins.COL4A1	CD81	36.1176	0.788459	5.726e-268		E10.veins.IGFBP5	S100A11	35.194	0.811232	2.40199e-228
E06.veins.SELE	RPS10	67.4585	1.27257	0		E07.veins.CLU	GIMAP7	28.8832	0.594098	2.57405e-178		E08.veins.FABP4	HLA-B	65.393	0.754718	0		E09.veins.COL4A1	MCAM	35.2483	1.03528	4.0028e-254		E10.veins.IGFBP5	SPARC	34.3038	0.877205	1.7331e-219
E06.veins.SELE	HSP90AB1	67.3938	0.834785	0		E07.veins.CLU	RPS27	28.7017	0.347671	4.23812e-176		E08.veins.FABP4	ACKR1	65.2314	1.37732	0		E09.veins.COL4A1	DYSF	35.1514	1.44614	1.26314e-251		E10.veins.IGFBP5	SEMA3F	33.3914	1.80962	1.21545e-205
E06.veins.SELE	IRF1	65.9862	1.37214	0		E07.veins.CLU	ECSCR	28.2838	0.674189	3.44039e-171		E08.veins.FABP4	ATP5G2	64.895	1.64183	0		E09.veins.COL4A1	LAMC1	35.1228	1.02442	2.8079e-252		E10.veins.IGFBP5	RAMP2	32.9032	0.757916	5.98612e-204
E06.veins.SELE	SOCS3	65.8448	1.19831	0		E07.veins.CLU	ATP5O	28.2553	1.15807	3.21466e-170		E08.veins.FABP4	TXNIP	64.605	1.51117	0		E09.veins.COL4A1	SEM1	35.0524	1.10008	1.06239e-251		E10.veins.IGFBP5	INSR	32.4922	1.5703	1.00489e-196
E06.veins.SELE	NCOA7	65.6025	1.24513	0		E07.veins.CLU	TMSB4X	28.2056	0.295873	3.13312e-170		E08.veins.FABP4	GLTSCR2	64.5216	1.73417	0		E09.veins.COL4A1	THY1	34.6634	2.04508	4.08118e-244		E10.veins.IGFBP5	MEF2A	31.9561	1.34097	2.42062e-191
E06.veins.SELE	TMEM70	65.5325	1.67418	0		E07.veins.CLU	LIMCH1	28.1513	0.791951	2.90988e-169		E08.veins.FABP4	SCARB1	63.8919	2.73716	0		E09.veins.COL4A1	COL15A1	34.6566	0.953539	1.9716e-246		E10.veins.IGFBP5	COL6A2	31.8612	1.6667	3.45435e-190
E06.veins.SELE	SERTAD1	65.0236	1.21933	0		E07.veins.CLU	RPL21	28.1	0.368966	5.90608e-169		E08.veins.FABP4	RPS4X	62.7961	0.683764	0		E09.veins.COL4A1	MMP2	34.3748	1.39172	9.81918e-242		E10.veins.IGFBP5	TMSB10	31.3555	0.497007	1.58992e-186
E06.veins.SELE	PHLDA1	64.455	1.6629	0		E07.veins.CLU	RPL31	27.6125	0.465617	4.79778e-163		E08.veins.FABP4	RBP7	60.4466	1.96279	0		E09.veins.COL4A1	PRSS23	34.0363	0.780491	4.3502e-239		E10.veins.IGFBP5	GNAI2	31.262	0.870488	1.68117e-185
E06.veins.SELE	ADAMTS4	64.4056	2.06197	0		E07.veins.CLU	MEIS2	27.0952	0.864374	5.49566e-157		E08.veins.FABP4	RPL10	58.9799	0.553477	0		E09.veins.COL4A1	SERPINE1	33.9632	1.36644	1.08178e-236		E10.veins.IGFBP5	PCDH12	31.1642	2.14573	4.38404e-182
E06.veins.SELE	GADD45B	64.2009	1.4019	0		E07.veins.CLU	RPL37A	26.847	0.34626	1.39666e-154		E08.veins.FABP4	JUNB	58.7196	1.07617	0		E09.veins.COL4A1	ENTPD1	33.58	0.862345	1.81061e-232		E10.veins.IGFBP5	ANXA2	31.1163	0.674531	1.50251e-184
E06.veins.SELE	CCL14	63.6083	1.74054	0		E07.veins.CLU	GAS6	26.7982	0.714204	9.77114e-154		E08.veins.FABP4	SPARCL1	57.031	0.768845	0		E09.veins.COL4A1	MLEC	33.5722	1.10968	1.78261e-231		E10.veins.IGFBP5	SYNPO	30.7385	1.3508	8.52707e-179
E06.veins.SELE	DNAJB1	63.5396	1.42503	0		E07.veins.CLU	VWF	26.6697	0.43602	1.24874e-152		E08.veins.FABP4	SYNGR2	56.8621	1.4524	0		E09.veins.COL4A1	COL6A1	33.5156	1.40556	5.45025e-230		E10.veins.IGFBP5	NID1	30.4177	1.66174	4.96606e-175
E06.veins.SELE	HSPA1A	63.4935	1.56379	0		E07.veins.CLU	PTGIS	26.525	1.72257	5.22277e-150		E08.veins.FABP4	HLA-E	55.4032	0.656527	0		E09.veins.COL4A1	ITGB1	33.3833	0.674841	3.182e-230		E10.veins.IGFBP5	GNAS	30.3673	0.849004	2.16145e-176
E06.veins.SELE	ETS2	63.0775	0.96903	0		E07.veins.CLU	TSC22D3	26.4604	0.596224	4.44633e-150		E08.veins.FABP4	MT-CO2	55.2963	0.799665	0		E09.veins.COL4A1	NREP	33.1917	1.32945	5.84626e-226		E10.veins.IGFBP5	RASGRP3	30.3015	1.70112	6.71424e-174
E06.veins.SELE	IL6	62.7677	2.43379	0		E07.veins.CLU	NTN4	26.0069	1.017	1.00707e-144		E08.veins.FABP4	CST3	55.0487	0.914019	0		E09.veins.COL4A1	SERF2	33.1328	0.451717	3.62942e-227		E10.veins.IGFBP5	CCND1	30.2944	1.91773	1.74506e-173
E06.veins.SELE	TIFA	62.5375	2.02455	0		E07.veins.CLU	EFEMP1	25.8404	1.69143	1.23073e-142		E08.veins.FABP4	ATP5D	53.3235	1.57301	0		E09.veins.COL4A1	BEX3	32.5767	1.20471	1.4402e-218		E10.veins.IGFBP5	HECW2	30.2931	2.04831	2.1759e-173
E06.veins.SELE	ARL5B	61.6749	1.73704	0		E07.veins.CLU	RPL26	25.837	0.360651	1.9533e-143		E08.veins.FABP4	VIM	53.2316	0.556891	0		E09.veins.COL4A1	MT-CO3	32.5555	0.663204	2.67153e-221		E10.veins.IGFBP5	MALL	30.2525	1.09767	2.22875e-174
E06.veins.SELE	HSPD1	61.2472	1.20789	0		E07.veins.CLU	MMRN1	25.7208	0.72998	6.54381e-142		E08.veins.FABP4	RPL7A	53.1455	0.560037	0		E09.veins.COL4A1	ITGA5	32.4006	0.818598	2.87569e-217		E10.veins.IGFBP5	ITGA6	30.1143	0.993762	2.76139e-173
E06.veins.SELE	HSPA8	60.753	0.94522	0		E07.veins.CLU	RUNX1T1	25.5578	0.954372	6.67022e-140		E08.veins.FABP4	CDKN1A	53.0936	1.38953	0		E09.veins.COL4A1	PXDN	31.8119	1.26339	1.49e-208		E10.veins.IGFBP5	LAMA4	29.9609	1.29088	2.47374e-171
E06.veins.SELE	HSPH1	60.7147	1.42269	0		E07.veins.CLU	KLK2	25.4372	3.23942	7.24994e-138		E08.veins.FABP4	MT-ND1	52.628	0.770198	0		E09.veins.COL4A1	RGCC	31.7008	1.12938	5.03585e-208		E10.veins.IGFBP5	ENTPD1	29.7053	1.06198	4.96624e-169
E06.veins.SELE	RCAN1	59.9717	1.56464	0		E07.veins.CLU	RPLP2	24.7472	0.283518	1.57553e-131		E08.veins.FABP4	GAPDH	52.1376	0.717593	0		E09.veins.COL4A1	INSR	31.0781	1.0396	3.12886e-200		E10.veins.IGFBP5	MSN	29.6913	0.822141	2.05248e-169
E06.veins.SELE	HSP90AA1	59.5648	0.901766	0		E07.veins.CLU	SRPX	24.528	1.0893	5.94074e-129		E08.veins.FABP4	ATP5E	51.4955	1.2959	0		E09.veins.COL4A1	CALR	31.0196	0.62897	2.59392e-200		E10.veins.IGFBP5	IL32	29.6757	1.60892	7.59566e-168
E06.veins.SELE	RNASEK	57.6871	1.47452	0		E07.veins.CLU	ALDH1A1	24.3054	1.02891	9.19156e-127		E08.veins.FABP4	FOS	50.7797	1.17114	0		E09.veins.COL4A1	SOX18	30.8335	0.953841	1.43377e-197		E10.veins.IGFBP5	CARHSP1	29.5211	1.131	8.29863e-167
E06.veins.SELE	MAFF	57.5757	1.30619	0		E07.veins.CLU	CCL23	24.0626	0.906264	2.75631e-124		E08.veins.FABP4	MT-CO1	50.2155	0.738252	0		E09.veins.COL4A1	MARCKS	30.4303	0.784249	6.0907e-193		E10.veins.IGFBP5	SH3BGRL3	29.2362	0.782133	1.50746e-164
E06.veins.SELE	CD200	57.2969	1.53207	0		E07.veins.CLU	BMP4	23.9718	1.09803	2.80322e-123		E08.veins.FABP4	HLA-DRB5	50.0731	1.24588	0		E09.veins.COL4A1	SEMA3F	30.4279	1.19212	6.41568e-192		E10.veins.IGFBP5	ITGB1	29.1171	0.817989	1.69425e-163
E06.veins.SELE	MAP3K8	57.2203	1.28369	0		E07.veins.CLU	RPL34	23.7171	0.258477	5.35105e-121		E08.veins.FABP4	ZNF385D	49.9209	1.20319	0		E09.veins.COL4A1	S100A6	30.2818	0.54107	7.28266e-191		E10.veins.IGFBP5	MYL6	29.0954	0.569362	2.22206e-163
E06.veins.SELE	CCNL1	57.0883	0.920511	0		E07.veins.CLU	ZBTB16	23.7053	0.883847	1.00677e-120		E08.veins.FABP4	RPL19	49.8366	0.493154	0		E09.veins.COL4A1	COPS9	30.2435	1.08349	6.06597e-190		E10.veins.IGFBP5	FBN1	28.905	1.4333	2.6963e-160
E06.veins.SELE	RGS16	56.4216	1.69574	0		E07.veins.CLU	VAMP2	23.6923	0.568053	9.70879e-121		E08.veins.FABP4	PPDPF	49.7878	1.02914	0		E09.veins.COL4A1	GNAI2	30.2333	0.604514	7.30948e-191		E10.veins.IGFBP5	SPTBN1	28.7859	0.770282	1.89824e-160
E06.veins.SELE	ZNF267	56.2819	1.78888	0		E07.veins.CLU	HES1	23.622	0.605461	4.74954e-120		E08.veins.FABP4	ALDOA	49.5902	1.27797	0		E09.veins.COL4A1	CDH5	29.9363	0.700167	5.90343e-187		E10.veins.IGFBP5	PTPRG	28.4168	1.43174	1.68263e-155
E06.veins.SELE	CXCL3	56.1795	2.61274	0		E07.veins.CLU	CRIM1	23.5514	0.519257	2.39137e-119		E08.veins.FABP4	NPDC1	49.0487	0.775431	0		E09.veins.COL4A1	COTL1	29.5364	0.829853	8.6194e-182		E10.veins.IGFBP5	ADAMTS5	28.4002	3.97359	4.52809e-154
E06.veins.SELE	MAT2A	55.6428	1.29777	0		E07.veins.CLU	EGFL7	23.3627	0.420559	1.30882e-117		E08.veins.FABP4	RPS26	48.8557	0.780245	0		E09.veins.COL4A1	ATOX1	29.4278	0.701798	9.41113e-181		E10.veins.IGFBP5	TIE1	28.2861	1.02839	8.32355e-155
E06.veins.SELE	SAT1	55.6078	0.999561	0		E07.veins.CLU	MTRNR2L1	23.3378	1.66929	1.04001e-116		E08.veins.FABP4	HLA-DMA	48.3623	1.14542	0		E09.veins.COL4A1	AES	28.9359	0.979342	1.14664e-174		E10.veins.IGFBP5	VEGFC	28.1626	1.88632	1.63715e-152
E06.veins.SELE	UBE2D3	55.0592	0.805146	0		E07.veins.CLU	GIMAP1	23.2115	0.602009	5.95557e-116		E08.veins.FABP4	IFITM2	48.3264	0.709865	0		E09.veins.COL4A1	MYO1B	28.9277	1.28087	4.17177e-174		E10.veins.IGFBP5	PRCP	27.9606	0.758115	1.98575e-152
E06.veins.SELE	ATF3	54.9447	1.28181	0		E07.veins.CLU	NDUFA11	23.0232	0.515008	3.48345e-114		E08.veins.FABP4	LMCD1	47.7638	1.12116	0		E09.veins.COL4A1	IGFBP3	28.8897	1.83388	3.00635e-173		E10.veins.IGFBP5	OAF	27.9377	1.54125	1.08045e-150
E06.veins.SELE	HSPA1B	54.5253	1.31824	0		E07.veins.CLU	PLAT	22.9747	0.683743	1.22526e-113		E08.veins.FABP4	RBKS	47.7326	2.85812	0		E09.veins.COL4A1	CYBA	28.8116	0.995317	3.49543e-173		E10.veins.IGFBP5	APOL1	27.8597	1.40063	4.60123e-150
E06.veins.SELE	NFKBIZ	54.444	1.09029	0		E07.veins.CLU	RACK1	22.5699	0.605882	6.59203e-110		E08.veins.FABP4	IFITM3	47.5955	0.590784	0		E09.veins.COL4A1	ITIH5	28.3786	1.78546	1.86184e-167		E10.veins.IGFBP5	CRIP2	27.8481	0.665886	1.41276e-151
E06.veins.SELE	MIR222HG	53.8947	2.01365	0		E07.veins.CLU	APOC1	22.5373	1.26915	3.05838e-109		E08.veins.FABP4	RPL8	47.4514	0.477317	0		E09.veins.COL4A1	PRCP	28.122	0.571774	4.84577e-166		E10.veins.IGFBP5	NR2F2	27.4872	1.0267	3.66619e-147
E06.veins.SELE	SLC2A3	53.8687	0.98049	0		E07.veins.CLU	ADGRG6	22.528	0.835202	3.14329e-109		E08.veins.FABP4	SPRY1	47.4042	1.15032	0		E09.veins.COL4A1	COLGALT1	27.9505	1.39234	6.84686e-163		E10.veins.IGFBP5	SOX4	27.4568	1.0817	7.52629e-147
E06.veins.SELE	FOSL1	53.7027	1.99341	0		E07.veins.CLU	IRF2BP2	22.2724	0.512134	5.96442e-107		E08.veins.FABP4	RPS3A	46.9523	0.49135	0		E09.veins.COL4A1	ACVRL1	27.7861	0.771208	8.04771e-162		E10.veins.IGFBP5	C1orf54	27.3309	1.18298	2.54646e-145
E06.veins.SELE	SOX17	52.9193	1.52291	0		E07.veins.CLU	SPARCL1	22.2212	0.326385	1.27627e-106		E08.veins.FABP4	HLA-DQB1	45.9987	1.1762	0		E09.veins.COL4A1	FLNA	27.7689	0.701832	9.42349e-162		E10.veins.IGFBP5	RAMP3	27.2875	0.697416	4.23251e-146
E06.veins.SELE	UGCG	52.8026	1.06541	0		E07.veins.CLU	LEPR	22.0786	0.655173	4.50665e-105		E08.veins.FABP4	RPL11	45.9819	0.416286	0		E09.veins.COL4A1	APCDD1	27.7102	2.03345	8.37241e-160		E10.veins.IGFBP5	GNB1	27.2871	0.975359	3.18053e-145
E06.veins.SELE	REL	52.767	1.30133	0		E07.veins.CLU	NUAK1	21.8385	0.530667	6.85368e-103		E08.veins.FABP4	RPS3	45.6809	0.468496	0		E09.veins.COL4A1	NECTIN2	27.5605	0.932767	3.07997e-159		E10.veins.IGFBP5	VWA1	27.2415	1.01665	5.72295e-145
E06.veins.SELE	NAMPT	52.5601	0.958958	0		E07.veins.CLU	C6orf48	21.815	0.658645	1.30453e-102		E08.veins.FABP4	CTSC	45.414	1.20492	0		E09.veins.COL4A1	A2M	27.4999	0.531058	4.83577e-159		E10.veins.IGFBP5	EPHB4	27.2163	1.20217	3.27418e-144
E06.veins.SELE	ZC3H12A	52.4516	1.70505	0		E07.veins.CLU	RPS4Y1	21.7953	0.58567	1.45907e-102		E08.veins.FABP4	ADM5	44.636	1.77076	0		E09.veins.COL4A1	HSP90B1	27.4204	0.547768	4.09635e-158		E10.veins.IGFBP5	SLK	27.08	1.19715	7.84229e-143
E06.veins.SELE	ATP1A1	52.3946	0.889034	0		E07.veins.CLU	STXBP6	21.6069	1.59927	1.89809e-100		E08.veins.FABP4	LPCAT4	44.2974	1.48076	0		E09.veins.COL4A1	RAI14	27.3043	0.713414	1.37198e-156		E10.veins.IGFBP5	FAM167B	27.0655	1.02676	3.88531e-143
E06.veins.SELE	HSPE1	52.1295	0.927062	0		E07.veins.CLU	ST6GAL1	21.5108	0.607815	7.85888e-100		E08.veins.FABP4	SNCG	44.1267	1.05531	0		E09.veins.COL4A1	STAB1	27.1151	0.821313	2.36298e-154		E10.veins.IGFBP5	UTRN	26.9705	1.00728	3.83035e-142
E06.veins.SELE	ATP6V0C	51.771	1.39169	0		E07.veins.CLU	TGFBR3	21.2845	0.462065	7.73426e-98		E08.veins.FABP4	PCBP2	44.0731	0.796432	0		E09.veins.COL4A1	TTYH3	27.11	1.2337	7.9076e-154		E10.veins.IGFBP5	CALR	26.925	0.747744	2.83144e-142
E06.veins.SELE	DLC1	51.59	1.03618	0		E07.veins.CLU	NKTR	21.2602	0.461542	1.29711e-97		E08.veins.FABP4	RPS5	44.0371	0.551257	0		E09.veins.COL4A1	CD276	27.0299	1.62464	1.01429e-152		E10.veins.IGFBP5	CD109	26.6724	1.27259	6.26153e-139
E06.veins.SELE	SDCBP	51.5435	0.748509	0		E07.veins.CLU	MSMB	21.2122	2.36866	9.6814e-97		E08.veins.FABP4	ATP5B	43.7439	1.31772	0		E09.veins.COL4A1	ANGPTL2	26.9273	1.46048	1.25221e-151		E10.veins.IGFBP5	NOS3	26.5114	1.4444	2.77137e-137
E06.veins.SELE	CSRNP1	51.5295	1.10645	0		E07.veins.CLU	RPL36A	20.9768	0.426605	4.10105e-95		E08.veins.FABP4	FLOT1	43.7416	0.957851	0		E09.veins.COL4A1	GRN	26.9	0.577758	2.62205e-152		E10.veins.IGFBP5	ADAMTS6	26.3677	1.98243	1.25244e-135
E06.veins.SELE	PALM2-AKAP2	51.4823	3.09778	0		E07.veins.CLU	PLCG2	20.7981	0.845297	2.8126e-93		E08.veins.FABP4	RPL29	43.6449	0.459684	0		E09.veins.COL4A1	FAM167B	26.563	0.714852	1.44657e-148		E10.veins.IGFBP5	FSCN1	26.1649	1.03348	1.46557e-134
E06.veins.SELE	GJA1	51.0395	1.17231	0		E07.veins.CLU	RP11-452H21.4	20.765	3.38059	1.06505e-92		E08.veins.FABP4	FABP5	43.4689	1.3586	0		E09.veins.COL4A1	CTHRC1	26.5434	1.01109	7.55939e-148		E10.veins.IGFBP5	CTNNB1	25.9745	0.923601	6.75e-133
E06.veins.SELE	NFE2L2	50.7173	1.03678	0		E07.veins.CLU	KLF2	20.6575	0.452248	2.9339e-92		E08.veins.FABP4	AQP1	43.3772	0.855523	0		E09.veins.COL4A1	MT-CO2	26.4308	0.523696	3.34999e-148		E10.veins.IGFBP5	SLC6A6	25.9302	2.05848	1.54003e-131
E06.veins.SELE	BHLHE40	50.4797	1.03955	0		E07.veins.CLU	ABI3BP	20.6413	1.61988	8.15021e-92		E08.veins.FABP4	MYC	43.1455	1.34575	0		E09.veins.COL4A1	RFLNB	26.2369	1.31445	2.07033e-144		E10.veins.IGFBP5	PLXND1	25.924	0.941489	1.87385e-132
E06.veins.SELE	TIPARP	50.3228	1.58814	0		E07.veins.CLU	FKBP5	20.6178	0.751037	8.76576e-92		E08.veins.FABP4	GSN	42.6756	0.910298	0		E09.veins.COL4A1	ADAMTS6	26.2061	1.41751	4.95906e-144		E10.veins.IGFBP5	CDH5	25.8555	0.846622	6.00546e-132
E06.veins.SELE	SNHG7	50.2407	1.08649	0		E07.veins.CLU	VKORC1	20.5955	0.535889	1.10068e-91		E08.veins.FABP4	FCGRT	42.4239	0.822054	0		E09.veins.COL4A1	PCDH17	26.0602	0.721329	3.32993e-143		E10.veins.IGFBP5	TEK	25.6924	1.08023	4.42127e-130
E06.veins.SELE	DNAJB4	50.0549	1.12226	0		E07.veins.CLU	ACACB	20.5868	0.829286	1.73722e-91		E08.veins.FABP4	EPHX1	42.1621	1.22563	0		E09.veins.COL4A1	FAM198B	26.0436	0.820571	7.01503e-143		E10.veins.IGFBP5	GYPC	25.5905	1.23263	5.95892e-129
E06.veins.SELE	MIR22HG	49.4198	1.46163	0		E07.veins.CLU	CNPY2	20.425	0.578863	3.53257e-90		E08.veins.FABP4	ATP5J	41.7341	1.19977	0		E09.veins.COL4A1	CHD3	25.898	1.18223	6.12522e-141		E10.veins.IGFBP5	TRIOBP	25.5828	0.950582	3.20422e-129
E06.veins.SELE	SSH1	49.3493	1.39104	0		E07.veins.CLU	PLCXD3	20.3896	1.01527	9.63008e-90		E08.veins.FABP4	DUSP1	41.6747	0.833243	0		E09.veins.COL4A1	SOX4	25.7813	0.706718	2.50098e-140		E10.veins.IGFBP5	GSTO1	25.5556	0.975337	7.12816e-129
E06.veins.SELE	BAZ1A	49.2362	1.10103	0		E07.veins.CLU	F8	20.3719	0.714499	1.11979e-89		E08.veins.FABP4	ACTB	41.5609	0.531952	0		E09.veins.COL4A1	HAPLN1	25.6801	2.96711	5.74189e-138		E10.veins.IGFBP5	TPM4	25.4988	0.663097	5.95892e-129
E06.veins.SELE	AMD1	48.7916	1.25524	0		E07.veins.CLU	NDUFB8	20.1553	0.536857	7.1374e-88		E08.veins.FABP4	SERPING1	41.4146	1.09167	0		E09.veins.COL4A1	RGS3	25.645	1.03794	2.17773e-138		E10.veins.IGFBP5	PLPP3	25.4281	1.07758	9.24108e-128
E06.veins.SELE	CEBPD	48.7371	1.10566	0		E07.veins.CLU	PTPRB	19.9032	0.406139	1.03229e-85		E08.veins.FABP4	LHFP	40.9419	1.5976	0		E09.veins.COL4A1	F2RL3	25.5292	1.51551	6.28547e-137		E10.veins.IGFBP5	PMEPA1	25.3299	1.54968	2.69463e-126
E06.veins.SELE	JUNB	48.4042	0.814222	0		E07.veins.CLU	HHEX	19.7415	0.533186	2.41151e-84		E08.veins.FABP4	NACA	40.394	0.471886	0		E09.veins.COL4A1	RASGRP3	25.5043	1.0547	5.77739e-137		E10.veins.IGFBP5	RAB31	25.3102	1.96644	5.68311e-126
E06.veins.SELE	UBE2V1	47.9197	1.62305	0		E07.veins.CLU	GIMAP4	19.5975	0.39914	3.74925e-83		E08.veins.FABP4	HOPX	40.3067	3.03174	0		E09.veins.COL4A1	S100A11	25.2161	0.443661	1.59659e-134		E10.veins.IGFBP5	TNXB	25.24	1.30062	1.0393e-125
E06.veins.SELE	ARID5B	47.6156	1.03826	0		E07.veins.CLU	GIMAP8	19.5671	0.594013	7.42364e-83		E08.veins.FABP4	ZFP36L2	40.2717	0.919535	0		E09.veins.COL4A1	UQCR11	24.9662	0.590976	8.05344e-132		E10.veins.IGFBP5	JUP	25.0962	1.55441	2.8694e-124
E06.veins.SELE	SLC25A25	47.4062	1.25791	0		E07.veins.CLU	METTL7A	19.5507	0.684542	1.0879e-82		E08.veins.FABP4	RPL3	40.2089	0.44199	0		E09.veins.COL4A1	PDIA4	24.8781	0.78566	1.00793e-130		E10.veins.IGFBP5	CAPN2	25.0712	1.02403	2.03073e-124
E06.veins.SELE	EIF4A1	47.3932	1.05559	0		E07.veins.CLU	MTRNR2L10	19.1813	1.63726	1.79004e-79		E08.veins.FABP4	SOCS3	40.0487	0.861088	0		E09.veins.COL4A1	P2RY6	24.8542	1.59148	5.5837e-130		E10.veins.IGFBP5	DOCK6	25.0385	1.33866	6.29082e-124
E06.veins.SELE	RPL26	47.297	0.596023	0		E07.veins.CLU	RPL23A	19.0891	0.240202	6.03695e-79		E08.veins.FABP4	RPS27A	39.8502	0.367903	0		E09.veins.COL4A1	CDH13	24.7333	1.20246	5.38488e-129		E10.veins.IGFBP5	CD9	25.0157	0.92978	3.06481e-124
E06.veins.SELE	ICAM4	47.1677	1.77408	0		E07.veins.CLU	NPY	19.0734	3.0918	1.69382e-78		E08.veins.FABP4	GABARAP	39.5307	1.0452	0		E09.veins.COL4A1	PLXND1	24.6809	0.657187	7.47884e-129		E10.veins.IGFBP5	MACF1	24.8433	0.842654	1.16962e-122
E06.veins.SELE	PPP1R15B	46.5772	1.32994	0		E07.veins.CLU	TMEM100	19.0241	2.35322	3.93512e-78		E08.veins.FABP4	FKBP1C	39.5164	3.11028	4.60835e-307		E09.veins.COL4A1	CALU	24.5527	0.730454	1.87741e-127		E10.veins.IGFBP5	ETS1	24.7873	0.945265	4.38066e-122
E06.veins.SELE	HNRNPF	46.5485	0.838066	0		E07.veins.CLU	FBXO21	18.9495	0.639341	9.18269e-78		E08.veins.FABP4	HLA-DQA1	39.4644	1.27972	0		E09.veins.COL4A1	SEC61G	24.5406	0.584386	1.94113e-127		E10.veins.IGFBP5	S100A10	24.7746	0.565719	2.71545e-122
E06.veins.SELE	CSRP2	46.3897	1.12581	0		E07.veins.CLU	RNF144B	18.9288	1.04748	1.58567e-77		E08.veins.FABP4	RPS8	39.4319	0.379663	0		E09.veins.COL4A1	MT-ND2	24.4924	0.461482	1.49951e-127		E10.veins.IGFBP5	GOLM1	24.7667	1.29364	1.68687e-121
E06.veins.SELE	SQSTM1	46.1078	0.820206	0		E07.veins.CLU	SEC62	18.6922	0.310034	9.04009e-76		E08.veins.FABP4	ACTG1	39.4042	0.569572	0		E09.veins.COL4A1	MT-CO1	24.3596	0.501753	1.92858e-126		E10.veins.IGFBP5	ELK3	24.7334	0.760589	9.0242e-122
E06.veins.SELE	TSC22D2	45.9574	1.24312	0		E07.veins.CLU	ALB	18.6811	1.14421	1.40431e-75		E08.veins.FABP4	NRN1	39.3641	1.10322	0		E09.veins.COL4A1	MIR4435-2HG	24.3589	1.29233	3.5824e-125		E10.veins.IGFBP5	GUK1	24.7224	0.538447	5.03456e-122
E06.veins.SELE	CNKSR3	45.7056	1.1177	0		E07.veins.CLU	CRHBP	18.677	1.19588	1.6704e-75		E08.veins.FABP4	RPL14	39.2986	0.459847	0		E09.veins.COL4A1	FKBP1A	24.2074	0.399376	2.04657e-124		E10.veins.IGFBP5	SLC12A2	24.2522	1.64207	1.20651e-116
E06.veins.SELE	TXN	45.6376	0.744938	0		E07.veins.CLU	GALNT15	18.5139	0.928356	2.982e-74		E08.veins.FABP4	CDC42EP3	39.2838	0.986174	0		E09.veins.COL4A1	CASC15	24.1443	1.40025	5.14567e-123		E10.veins.IGFBP5	SERPINB6	23.7586	0.81782	5.97201e-113
E06.veins.SELE	MIDN	45.6025	0.946777	0		E07.veins.CLU	MTRNR2L6	18.4804	2.7824	8.68296e-74		E08.veins.FABP4	RHOA	39.0651	0.664828	0		E09.veins.COL4A1	MT-ND4	24.0663	0.478553	2.23919e-123		E10.veins.IGFBP5	PTMS	23.7214	0.6157	6.11505e-113
E06.veins.SELE	GNG10	45.3008	1.34179	0		E07.veins.CLU	TACC1	18.4185	0.362713	1.36398e-73		E08.veins.FABP4	ANKRD29	38.7981	1.50245	5.7016e-300		E09.veins.COL4A1	FBN1	24.0142	0.839384	4.40177e-122		E10.veins.IGFBP5	GRN	23.4478	0.682699	1.66557e-110
E06.veins.SELE	PABPC1	44.8339	0.603488	0		E07.veins.CLU	GPX3	18.4106	0.778981	1.94011e-73		E08.veins.FABP4	MT-ND5	38.7374	0.615053	0		E09.veins.COL4A1	FSCN1	24.0121	0.681418	3.47058e-122		E10.veins.IGFBP5	BCL6B	23.4096	1.33774	1.56983e-109
E06.veins.SELE	VCAM1	44.6752	1.40959	0		E07.veins.CLU	NPR3	18.4088	1.35719	2.30522e-73		E08.veins.FABP4	TMEM2	38.6278	1.45447	2.12437e-298		E09.veins.COL4A1	CCND1	23.9525	1.02579	2.24979e-121		E10.veins.IGFBP5	SERPINH1	23.2906	0.744552	4.72183e-109
E06.veins.SELE	RALGDS	44.5865	1.11102	0		E07.veins.CLU	ARL6IP1	18.369	0.392471	3.36421e-73		E08.veins.FABP4	MCTP1	38.5326	1.06492	2.30386e-298		E09.veins.COL4A1	ECE1	23.9465	0.575049	1.33652e-121		E10.veins.IGFBP5	VAMP5	23.2779	0.69499	6.05345e-109
E06.veins.SELE	DDX5	44.5239	0.518519	0		E07.veins.CLU	BLOC1S1	18.2698	0.507846	2.04576e-72		E08.veins.FABP4	ATP5A1	38.5049	1.29227	3.20334e-297		E09.veins.COL4A1	SERPINH1	23.8299	0.548234	1.62339e-120		E10.veins.IGFBP5	HSPA12B	23.2763	1.3252	2.10411e-108
E06.veins.SELE	NFIL3	44.463	1.73908	0		E07.veins.CLU	ART4	18.2192	2.63291	8.84296e-72		E08.veins.FABP4	EEF1B2	38.4941	0.596661	4.64457e-301		E09.veins.COL4A1	ATP1B3	23.8158	0.586976	2.49055e-120		E10.veins.IGFBP5	PEAK1	23.1885	1.32307	1.27618e-107
E06.veins.SELE	NFATC2	44.4496	1.42246	0		E07.veins.CLU	INS	18.1411	2.57327	3.32708e-71		E08.veins.FABP4	MYO1E	38.3594	1.51798	3.39307e-293		E09.veins.COL4A1	PDIA3	23.7579	0.506302	7.68784e-120		E10.veins.IGFBP5	COL5A2	23.1786	2.00761	2.72199e-107
E06.veins.SELE	CYP1B1	43.6658	1.57507	0		E07.veins.CLU	TFF3	18.1252	0.848574	2.90549e-71		E08.veins.FABP4	RPL30	38.2975	0.394357	1.34633e-302		E09.veins.COL4A1	MXD4	23.7572	0.95344	1.78173e-119		E10.veins.IGFBP5	TGFB1	23.0764	1.05561	6.91353e-107
E06.veins.SELE	PIM1	43.6076	1.70079	0		E07.veins.CLU	RBP1	18.0965	0.75692	5.00991e-71		E08.veins.FABP4	LRRFIP1	38.2679	0.794231	5.21703e-296		E09.veins.COL4A1	HECW2	23.6935	1.12195	8.42438e-119		E10.veins.IGFBP5	MMP14	23.076	1.38237	1.17392e-106
E06.veins.SELE	NPM1	43.412	0.572612	0		E07.veins.CLU	TOMM7	17.9919	0.283176	2.70744e-70		E08.veins.FABP4	MEOX2	38.1765	1.85591	3.18634e-290		E09.veins.COL4A1	GADD45GIP1	23.481	0.605542	5.5286e-117		E10.veins.IGFBP5	PDLIM7	23.0522	1.08577	1.2565e-106
E06.veins.SELE	ADAMTS9	43.3638	0.98324	0		E07.veins.CLU	NDUFB1	17.8478	0.396942	3.49362e-69		E08.veins.FABP4	ARF5	38.0157	1.0235	4.29586e-291		E09.veins.COL4A1	ECSCR	23.4144	0.676864	1.69841e-116		E10.veins.IGFBP5	ADAMTSL1	23.0045	1.73148	6.54566e-106
E06.veins.SELE	THBD	43.2804	0.937963	0		E07.veins.CLU	ACPP	17.6969	2.75857	8.58923e-68		E08.veins.FABP4	ADIRF	37.9259	0.837139	1.76211e-294		E09.veins.COL4A1	PMEPA1	23.4041	0.966935	4.69521e-116		E10.veins.IGFBP5	EFNB1	22.9964	1.73297	8.11063e-106
E06.veins.SELE	RBM8A	43.0897	0.716763	0		E07.veins.CLU	IGHA1	17.6861	1.06988	7.58929e-68		E08.veins.FABP4	FBXO31	37.8965	1.87248	5.59901e-286		E09.veins.COL4A1	TMSB10	23.358	0.281056	7.60765e-116		E10.veins.IGFBP5	TIMP1	22.9381	0.678534	4.84603e-106
E06.veins.SELE	DDX21	43.0601	0.852855	0		E07.veins.CLU	EXOC6	17.668	0.560399	8.88677e-68		E08.veins.FABP4	VCAN	37.8488	1.61769	1.92035e-287		E09.veins.COL4A1	LAMP3	23.3485	1.76482	3.26427e-115		E10.veins.IGFBP5	KLF2	22.9185	0.818145	5.59287e-106
E06.veins.SELE	OTUD4	43.0034	1.3435	0		E07.veins.CLU	SYT15	17.6619	0.712329	1.02536e-67		E08.veins.FABP4	RPL13	37.4083	0.32842	2.07291e-289		E09.veins.COL4A1	RNF145	23.2848	0.720086	4.86596e-115		E10.veins.IGFBP5	FN1	22.767	1.20254	1.97587e-104
E06.veins.SELE	ABL2	42.7602	0.987749	0		E07.veins.CLU	CIRBP	17.4778	0.282421	2.15246e-66		E08.veins.FABP4	RPS7	37.2213	0.395843	5.274e-285		E09.veins.COL4A1	MACF1	23.232	0.558316	1.04226e-114		E10.veins.IGFBP5	PDIA3	22.7648	0.670133	1.31292e-104
E06.veins.SELE	CYCS	42.6895	0.888416	0		E07.veins.CLU	COL8A1	17.4493	1.15312	4.43854e-66		E08.veins.FABP4	RPS12	37.0935	0.354137	1.20712e-284		E09.veins.COL4A1	PPP1R14B	23.191	0.792979	4.01785e-114		E10.veins.IGFBP5	DYSF	22.6774	1.28155	2.13515e-103
E06.veins.SELE	SOX7	42.6716	1.20057	0		E07.veins.CLU	LYZ	17.3851	1.20924	1.30907e-65		E08.veins.FABP4	CD34	36.574	0.818466	6.13968e-272		E09.veins.COL4A1	GTF2I	23.1385	0.639572	1.01503e-113		E10.veins.IGFBP5	S100A6	22.5734	0.582821	7.94098e-103
E06.veins.SELE	NDRG1	42.6325	0.764153	0		E07.veins.CLU	NR2F2	17.3728	0.373627	1.27016e-65		E08.veins.FABP4	SLC2A3	36.2417	0.793406	1.05096e-268		E09.veins.COL4A1	STARD4	23.1253	1.17066	2.83558e-113		E10.veins.IGFBP5	NT5E	22.5717	1.26339	1.79443e-102
E06.veins.SELE	BIRC3	42.5942	1.39826	0		E07.veins.CLU	IGKC	17.3496	0.699883	2.16326e-65		E08.veins.FABP4	CALML4	36.1275	1.92983	7.47233e-262		E09.veins.COL4A1	NDST1	23.0833	0.902896	5.1072e-113		E10.veins.IGFBP5	FXYD6	22.552	1.65512	3.88748e-102
E06.veins.SELE	PNRC1	42.5601	0.71097	0		E07.veins.CLU	TSPAN7	17.2533	0.336842	9.56073e-65		E08.veins.FABP4	ANXA11	36.0779	1.03193	2.17256e-263		E09.veins.COL4A1	MSN	23.0824	0.478936	2.57209e-113		E10.veins.IGFBP5	PPP1R14B	22.512	1.09929	4.5506e-102
E06.veins.SELE	TUBB4B	42.4619	0.77815	0		E07.veins.CLU	CNTNAP3B	17.225	0.541069	1.70841e-64		E08.veins.FABP4	BACE2	35.8417	0.989934	7.72155e-261		E09.veins.COL4A1	P4HB	23.0358	0.549512	7.99758e-113		E10.veins.IGFBP5	SKIL	22.4509	0.990915	1.19013e-101
E06.veins.SELE	PRNP	42.4573	1.20495	0		E07.veins.CLU	MRC1	17.1241	1.15421	1.10482e-63		E08.veins.FABP4	ATP5C1	35.708	1.15473	7.22045e-259		E09.veins.COL4A1	LYVE1	23.0327	1.44593	2.03898e-112		E10.veins.IGFBP5	PKN1	22.4298	1.16908	2.3314e-101
E06.veins.SELE	TNFRSF10B	42.4068	1.05758	0		E07.veins.CLU	APOE	16.9812	0.787582	1.07463e-62		E08.veins.FABP4	H3F3B	35.6026	0.471234	8.39774e-261		E09.veins.COL4A1	DBI	22.9396	0.570618	7.20837e-112		E10.veins.IGFBP5	MMRN2	22.4264	0.751806	1.27217e-101
E06.veins.SELE	ZFAS1	42.2105	0.807879	0		E07.veins.CLU	SPINK1	16.9798	1.92896	1.46222e-62		E08.veins.FABP4	RPS13	35.5926	0.399229	4.92146e-262		E09.veins.COL4A1	C1orf54	22.8524	0.700203	5.48339e-111		E10.veins.IGFBP5	COL18A1	22.4162	0.863526	1.62491e-101
E06.veins.SELE	WTAP	42.0645	1.01325	0		E07.veins.CLU	RPS28	16.9392	0.17709	2.05101e-62		E08.veins.FABP4	PLSCR1	35.406	0.792637	1.0625e-255		E09.veins.COL4A1	PPIB	22.7723	0.448412	2.08326e-110		E10.veins.IGFBP5	ITGA5	22.3822	0.77935	2.49877e-101
E06.veins.SELE	LDLR	41.9716	1.09037	0		E07.veins.CLU	DHRS3	16.9309	0.75849	2.56665e-62		E08.veins.FABP4	RPL32	35.292	0.327806	3.47942e-259		E09.veins.COL4A1	NDUFB2	22.6972	0.498263	1.27752e-109		E10.veins.IGFBP5	DYNLL1	22.3009	0.550445	8.54492e-101
E06.veins.SELE	RPL30	41.9279	0.400725	0		E07.veins.CLU	SLC40A1	16.9171	0.587767	3.08432e-62		E08.veins.FABP4	IL33	35.1016	0.816962	3.35191e-252		E09.veins.COL4A1	CLTC	22.6564	0.6828	3.88746e-109		E10.veins.IGFBP5	MLEC	22.2356	1.01595	7.2512e-100
E06.veins.SELE	HBEGF	41.7088	1.19526	0		E07.veins.CLU	N4BP2L2	16.8489	0.317311	8.95782e-62		E08.veins.FABP4	TIMP3	35.0775	0.911836	4.64221e-252		E09.veins.COL4A1	SYNPO	22.5292	0.71421	5.92645e-108		E10.veins.IGFBP5	CDH13	22.2106	1.48946	2.04474e-99
E06.veins.SELE	H2AFZ	41.6889	0.692429	0		E07.veins.CLU	CHMP4A	16.835	0.521406	1.17098e-61		E08.veins.FABP4	PPARG	35.0529	2.20776	3.84425e-247		E09.veins.COL4A1	UBL5	22.484	0.46507	1.20583e-107		E10.veins.IGFBP5	LGALS9	22.1198	1.01661	6.87852e-99
E06.veins.SELE	GABARAP	41.6397	0.94556	0		E07.veins.CLU	RPL36	16.8244	0.188305	1.35983e-61		E08.veins.FABP4	ATP5L	34.9427	0.954989	2.38602e-250		E09.veins.COL4A1	PDGFB	22.4602	1.14266	4.64053e-107		E10.veins.IGFBP5	HSP90B1	22.1147	0.618661	3.65646e-99
E06.veins.SELE	CHIC2	41.6345	0.999095	0		E07.veins.CLU	DUSP1	16.8089	0.30768	1.58008e-61		E08.veins.FABP4	SLC29A1	34.9353	1.05353	3.76516e-248		E09.veins.COL4A1	NAA38	22.4335	0.569259	3.98555e-107		E10.veins.IGFBP5	NRP2	22.014	0.972643	5.36378e-98
E06.veins.SELE	BCL3	41.4697	1.08909	0		E07.veins.CLU	FXYD3	16.8088	1.3013	2.19382e-61		E08.veins.FABP4	SEPP1	34.8796	1.39222	7.10405e-247		E09.veins.COL4A1	TGM2	22.401	0.597823	5.96565e-107		E10.veins.IGFBP5	LMNA	21.9823	0.584091	2.99039e-98
E06.veins.SELE	ELF1	41.4063	0.837307	0		E07.veins.CLU	BMPER	16.701	2.53645	1.54226e-60		E08.veins.FABP4	FXYD5	34.8383	0.645092	4.6692e-249		E09.veins.COL4A1	SH3TC1	22.2717	1.17468	2.62238e-105		E10.veins.IGFBP5	MRAS	21.8855	1.57254	1.16971e-96
E06.veins.SELE	ITPKC	41.3433	1.28562	0		E07.veins.CLU	NFIB	16.6861	0.302917	1.2888e-60		E08.veins.FABP4	OLFM1	34.8088	1.04812	1.22171e-246		E09.veins.COL4A1	QPCT	22.2522	1.36332	4.17878e-105		E10.veins.IGFBP5	CRIP1	21.8833	1.64856	1.30007e-96
E06.veins.SELE	MT2A	41.2518	1.13688	0		E07.veins.CLU	FILIP1	16.6569	0.56854	2.24145e-60		E08.veins.FABP4	ZFP36L1	34.749	0.672963	5.3664e-248		E09.veins.COL4A1	DOCK6	22.1918	0.852245	9.01454e-105		E10.veins.IGFBP5	PLEC	21.8813	0.824318	5.11367e-97
E06.veins.SELE	NFKBID	40.8107	1.56675	0		E07.veins.CLU	SERPINA1	16.5433	1.1707	1.57562e-59		E08.veins.FABP4	CXorf36	34.6801	0.879775	1.73579e-246		E09.veins.COL4A1	SEPT2	22.1655	0.649605	1.15133e-104		E10.veins.IGFBP5	KANK3	21.8233	0.955858	1.90997e-96
E06.veins.SELE	LINC-PINT	40.764	1.35282	0		E07.veins.CLU	ARPC4	16.4817	0.434161	3.67747e-59		E08.veins.FABP4	CRTAP	34.6402	0.89926	9.17669e-245		E09.veins.COL4A1	ACTN4	22.0652	0.495726	8.46588e-104		E10.veins.IGFBP5	EGFL7	21.7901	0.618326	1.07567e-96
E06.veins.SELE	RELB	40.7592	1.13362	0		E07.veins.CLU	MTUS1	16.3336	0.362432	3.95399e-58		E08.veins.FABP4	KIAA1683	34.4984	3.0787	2.61572e-239		E09.veins.COL4A1	GNAS	21.9246	0.451306	1.2846e-102		E10.veins.IGFBP5	RAC1	21.7012	0.481743	6.22482e-96
E06.veins.SELE	EGR3	40.1495	1.37621	0		E07.veins.CLU	TFPI	16.27	0.346343	1.08886e-57		E08.veins.FABP4	ATP5F1	34.4796	1.21348	4.95884e-242		E09.veins.COL4A1	EGFL7	21.9193	0.468681	1.27751e-102		E10.veins.IGFBP5	CALU	21.6201	0.898814	7.9214e-95
E06.veins.SELE	KLF10	40.143	0.959695	0		E07.veins.CLU	ATP5I	16.1862	0.528733	4.4839e-57		E08.veins.FABP4	BTG1	34.4451	0.7068	5.69522e-243		E09.veins.COL4A1	ACOT7	21.8785	1.21878	9.1791e-102		E10.veins.IGFBP5	NUMB	21.608	1.07057	1.30983e-94
E06.veins.SELE	JUND	40.0701	0.899426	0		E07.veins.CLU	DKK3	16.1637	1.17689	7.27178e-57		E08.veins.FABP4	SQSTM1	34.4206	0.7632	5.03049e-243		E09.veins.COL4A1	SCIN	21.8522	4.0537	4.22338e-101		E10.veins.IGFBP5	PLCB1	21.5615	1.08784	3.18488e-94
E06.veins.SELE	TNFRSF10D	39.9927	0.951673	0		E07.veins.CLU	FTL	16.122	0.194409	1.13572e-56		E08.veins.FABP4	ATP5G3	33.7639	1.17918	7.5823e-233		E09.veins.COL4A1	CRIP1	21.7974	1.03926	3.96127e-101		E10.veins.IGFBP5	CYBA	21.5494	1.06096	3.52189e-94
E06.veins.SELE	RPS13	39.5186	0.392404	0		E07.veins.CLU	RPL35	16.0453	0.184952	3.92709e-56		E08.veins.FABP4	CDC37	33.7465	0.625638	4.08308e-234		E09.veins.COL4A1	LBH	21.7386	0.901862	1.28734e-100		E10.veins.IGFBP5	YWHAH	21.5457	0.800734	2.59798e-94
E06.veins.SELE	EGR1	39.4317	0.94417	0		E07.veins.CLU	AAK1	16.0351	0.48589	4.7715e-56		E08.veins.FABP4	CYSTM1	33.5744	0.915651	9.35244e-231		E09.veins.COL4A1	OAF	21.7349	0.857361	1.31747e-100		E10.veins.IGFBP5	NPNT	21.381	2.27134	2.05868e-92
E06.veins.SELE	COQ10B	39.2436	1.08056	0		E07.veins.CLU	YPEL3	15.9309	0.468979	2.45828e-55		E08.veins.FABP4	PDIA5	33.5022	1.34302	1.21116e-228		E09.veins.COL4A1	FAM129B	21.7231	0.903392	1.75038e-100		E10.veins.IGFBP5	CD276	21.3493	1.80756	2.80929e-92
E06.veins.SELE	LRG1	39.2286	1.68541	0		E07.veins.CLU	NKX2-3	15.8717	1.62449	7.54676e-55		E08.veins.FABP4	BTG2	33.4457	0.872635	7.95305e-230		E09.veins.COL4A1	CREB3L2	21.6629	0.926332	6.25144e-100		E10.veins.IGFBP5	ATP1B3	21.2896	0.719642	2.44852e-92
E06.veins.SELE	TP53BP2	39.0915	1.48146	0		E07.veins.CLU	KCNMB4	15.8041	1.67366	2.16915e-54		E08.veins.FABP4	GIMAP7	33.4346	0.826434	1.04469e-229		E09.veins.COL4A1	AP2S1	21.6294	0.508736	7.96174e-100		E10.veins.IGFBP5	TSPAN18	21.2894	1.11173	5.00397e-92
E06.veins.SELE	NOLC1	38.8832	1.10897	0		E07.veins.CLU	EIF4A2	15.7995	0.267899	1.81199e-54		E08.veins.FABP4	SH3BP5	33.3754	0.737133	4.29564e-229		E09.veins.COL4A1	HSPA5	21.568	0.531868	2.69833e-99		E10.veins.IGFBP5	TTYH3	21.1238	1.34329	1.26679e-90
E06.veins.SELE	CD9	38.7443	0.800929	0		E07.veins.CLU	RSPO3	15.7671	0.824345	3.34252e-54		E08.veins.FABP4	APOD	33.3653	1.96146	4.91709e-226		E09.veins.COL4A1	PLOD1	21.4858	0.953114	2.44498e-98		E10.veins.IGFBP5	DUSP6	21.0345	0.824349	3.32653e-90
E06.veins.SELE	MLF1	38.5367	1.27403	0		E07.veins.CLU	NDRG4	15.7261	1.38262	7.05604e-54		E08.veins.FABP4	C10orf128	33.3527	1.46053	1.14214e-226		E09.veins.COL4A1	S100A3	21.4845	1.73745	4.28636e-98		E10.veins.IGFBP5	ADGRF5	21.0068	0.958027	7.10818e-90
E06.veins.SELE	KBTBD2	38.4628	0.947384	0		E07.veins.CLU	NOSTRIN	15.6417	0.330421	2.10696e-53		E08.veins.FABP4	DUSP23	33.3373	0.701361	6.32908e-229		E09.veins.COL4A1	PLEKHO1	21.4358	0.80103	5.88828e-98		E10.veins.IGFBP5	PTPRM	20.9991	0.907791	8.90209e-90
E06.veins.SELE	NR4A1	38.4523	0.887442	0		E07.veins.CLU	TMBIM4	15.6358	0.346379	2.32393e-53		E08.veins.FABP4	MLPH	33.1347	2.47458	1.50381e-222		E09.veins.COL4A1	NORAD	21.3885	0.898289	1.5279e-97		E10.veins.IGFBP5	AKAP13	20.9934	0.789635	7.33315e-90
E06.veins.SELE	UBC	38.0652	0.463955	8.44893e-307		E07.veins.CLU	HIF3A	15.608	1.1091	4.16229e-53		E08.veins.FABP4	PECAM1	33.1215	0.600927	5.88101e-228		E09.veins.COL4A1	TBCD	21.3511	0.818454	3.36288e-97		E10.veins.IGFBP5	LYN	20.973	1.35771	2.08829e-89
E06.veins.SELE	MRPS24	37.8376	1.4371	7.44112e-300		E07.veins.CLU	IGFBP2	15.5471	0.41474	9.08479e-53		E08.veins.FABP4	RPL12	33.0904	0.353058	4.27305e-228		E09.veins.COL4A1	ADAMTS7	21.2742	1.71767	3.03154e-96		E10.veins.IGFBP5	PTBP2	20.9454	1.45032	3.58182e-89
E06.veins.SELE	RBM4	37.8089	1.13675	4.72683e-300		E07.veins.CLU	CTRB2	15.5162	3.12343	2.07717e-52		E08.veins.FABP4	CCDC178	32.9568	1.91937	7.4091e-221		E09.veins.COL4A1	SEC61A1	21.2675	0.701569	1.67361e-96		E10.veins.IGFBP5	COLGALT1	20.9408	1.40973	3.67296e-89
E06.veins.SELE	MAP2K3	37.6056	1.09022	7.27633e-297		E07.veins.CLU	RPGR	15.4913	0.430117	2.17582e-52		E08.veins.FABP4	PLA2G16	32.9513	1.08122	1.34695e-222		E09.veins.COL4A1	NOX4	21.2502	1.48821	4.18941e-96		E10.veins.IGFBP5	APP	20.9013	0.543587	2.6783e-89
E06.veins.SELE	STX11	37.5747	2.05251	6.52234e-294		E07.veins.CLU	PLSCR4	15.4802	0.450916	2.56017e-52		E08.veins.FABP4	SERTAD1	32.9442	0.828314	3.03647e-223		E09.veins.COL4A1	RAB31	21.2351	1.18232	4.51395e-96		E10.veins.IGFBP5	GTF2I	20.8968	0.807141	4.38738e-89
E06.veins.SELE	LMNA	37.4389	0.566461	1.70011e-297		E07.veins.CLU	BMX	15.3846	0.76598	1.17758e-51		E08.veins.FABP4	HLA-A	32.8795	0.384007	1.40436e-223		E09.veins.COL4A1	PON2	21.078	0.603626	6.67003e-95		E10.veins.IGFBP5	SERF2	20.8616	0.4083	5.72744e-89
E06.veins.SELE	GADD45A	37.3939	0.974769	3.95718e-294		E07.veins.CLU	KCTD12	15.3821	0.337382	1.12834e-51		E08.veins.FABP4	AOC3	32.7768	1.75294	7.87121e-219		E09.veins.COL4A1	UQCRQ	21.0674	0.491341	7.25724e-95		E10.veins.IGFBP5	CACNA1C	20.8415	2.35952	3.90073e-88
E06.veins.SELE	SERPINB1	37.3932	0.862406	3.93925e-294		E07.veins.CLU	ZBTB20	15.2622	0.351282	6.84102e-51		E08.veins.FABP4	RCN1	32.6734	0.809752	1.76023e-219		E09.veins.COL4A1	IL32	21.0356	0.803924	1.79539e-94		E10.veins.IGFBP5	RNF213	20.814	0.852538	2.28179e-88
E06.veins.SELE	MAP1LC3B	37.3147	0.652414	1.50398e-294		E07.veins.CLU	CWF19L2	15.2584	0.574323	7.63617e-51		E08.veins.FABP4	KLF4	32.6003	0.812351	1.8783e-219		E09.veins.COL4A1	PFN1	21.0341	0.41237	1.49327e-94		E10.veins.IGFBP5	MTSS1	20.7789	1.54849	7.81229e-88
E06.veins.SELE	UPP1	37.2919	0.824316	5.06743e-293		E07.veins.CLU	HOXA5	15.2489	1.01646	9.44447e-51		E08.veins.FABP4	C1QTNF1	32.5384	1.44897	2.07125e-216		E09.veins.COL4A1	RHOC	21.0036	0.470349	2.22065e-94		E10.veins.IGFBP5	F2R	20.7725	0.915356	4.68652e-88
E06.veins.SELE	C11orf96	37.0579	1.19637	2.08141e-288		E07.veins.CLU	LRRC1	15.1552	0.475588	3.52565e-50		E08.veins.FABP4	CLDN5	32.4893	0.895825	9.42588e-218		E09.veins.COL4A1	TIMM8B	20.9509	0.652596	9.21475e-94		E10.veins.IGFBP5	DDIT4	20.7248	1.05987	1.39573e-87
E06.veins.SELE	FOSB	37.0419	0.7615	1.74568e-290		E07.veins.CLU	CEBPB	15.1538	0.556204	3.61845e-50		E08.veins.FABP4	FLOT2	32.3927	1.19727	7.26323e-215		E09.veins.COL4A1	BAX	20.9282	0.612678	1.37506e-93		E10.veins.IGFBP5	COL13A1	20.7162	2.08431	3.20454e-87
E06.veins.SELE	CKS2	37.0221	1.09482	4.39068e-288		E07.veins.CLU	NPC2	15.132	0.271262	4.80657e-50		E08.veins.FABP4	ATPIF1	32.3609	1.05877	2.00947e-215		E09.veins.COL4A1	APLN	20.8633	1.73915	1.0507e-92		E10.veins.IGFBP5	NDUFB2	20.7117	0.628916	1.02361e-87
E06.veins.SELE	BZW1	36.927	0.686261	2.66758e-288		E07.veins.CLU	ARGLU1	15.0874	0.275196	9.27347e-50		E08.veins.FABP4	CYB5R3	32.2979	0.716459	4.71157e-215		E09.veins.COL4A1	PPM1F	20.8042	0.718645	1.82539e-92		E10.veins.IGFBP5	MCAM	20.6887	0.902285	2.35429e-87
E06.veins.SELE	LDHA	36.9036	0.534019	1.48046e-288		E07.veins.CLU	MTRNR2L11	15.0827	3.057	1.37703e-49		E08.veins.FABP4	PNPLA2	32.2666	1.01765	1.1621e-213		E09.veins.COL4A1	ROMO1	20.7834	0.561432	2.42363e-92		E10.veins.IGFBP5	RAPGEF5	20.6619	0.946571	3.88254e-87
E06.veins.SELE	RPS8	36.8983	0.334807	8.11255e-290		E07.veins.CLU	ENPP2	15.0539	0.482019	1.57122e-49		E08.veins.FABP4	SEPN1	32.2539	1.42719	5.93282e-213		E09.veins.COL4A1	PCDH12	20.7673	1.04145	4.80511e-92		E10.veins.IGFBP5	DYNC1H1	20.6454	0.800493	4.55182e-87
E06.veins.SELE	USP12	36.8715	1.22571	2.94685e-285		E07.veins.CLU	LMO2	15.0368	0.342136	1.96405e-49		E08.veins.FABP4	VIM-AS1	32.0441	2.82551	8.02996e-209		E09.veins.COL4A1	POLR2L	20.75	0.438964	4.20349e-92		E10.veins.IGFBP5	ZFHX3	20.6288	1.25117	9.75119e-87
E06.veins.SELE	CHD1	36.8633	0.830564	1.44551e-286		E07.veins.CLU	MDM4	15.0262	0.451679	2.36097e-49		E08.veins.FABP4	MT-ND3	32.0238	0.522829	5.00971e-217		E09.veins.COL4A1	NID1	20.6902	0.810625	1.84042e-91		E10.veins.IGFBP5	LAPTM5	20.6181	1.67398	1.54869e-86
E06.veins.SELE	CXCL8	36.7792	1.91883	6.57543e-282		E07.veins.CLU	SORBS2	14.8643	0.461711	2.60001e-48		E08.veins.FABP4	RBM3	31.9512	0.669941	9.16046e-211		E09.veins.COL4A1	NDUFS6	20.6786	0.541161	1.84269e-91		E10.veins.IGFBP5	ACKR3	20.5907	1.46703	2.17587e-86
E06.veins.SELE	MSX1	36.691	1.60624	1.56478e-281		E07.veins.CLU	MAOA	14.8581	0.56168	2.88135e-48		E08.veins.FABP4	GPR146	31.659	1.40392	1.69503e-205		E09.veins.COL4A1	JUP	20.4277	0.889938	3.36272e-89		E10.veins.IGFBP5	ECE1	20.5519	0.69723	2.02532e-86
E06.veins.SELE	TAP1	36.6429	0.826147	2.2523e-283		E07.veins.CLU	TRA2B	14.775	0.305906	9.38136e-48		E08.veins.FABP4	EMCN	31.5699	0.626243	2.06966e-206		E09.veins.COL4A1	FMNL3	20.3792	0.926345	9.04375e-89		E10.veins.IGFBP5	EVA1B	20.5076	1.1368	8.12648e-86
E06.veins.SELE	JUN	36.2017	0.687059	3.73785e-278		E07.veins.CLU	DNAH10	14.7419	3.28205	2.03488e-47		E08.veins.FABP4	ANXA4	31.3853	1.01803	9.15476e-203		E09.veins.COL4A1	MT-ATP6	20.3755	0.440002	3.39823e-89		E10.veins.IGFBP5	P2RY6	20.458	1.86752	3.05319e-85
E06.veins.SELE	HNRNPA2B1	35.9613	0.442542	1.08047e-274		E07.veins.CLU	SOX18	14.7322	0.380006	1.72283e-47		E08.veins.FABP4	KRT7	31.1534	2.5947	2.93994e-198		E09.veins.COL4A1	BRI3	20.3651	0.524331	7.66171e-89		E10.veins.IGFBP5	SOX18	20.4567	0.914355	1.28302e-85
E06.veins.SELE	TCP1	35.9332	0.73815	4.99096e-273		E07.veins.CLU	ELOB	14.7259	0.378471	1.86665e-47		E08.veins.FABP4	MKL2	31.052	0.994278	2.455e-199		E09.veins.COL4A1	NRP1	20.3489	0.491901	1.1029e-88		E10.veins.IGFBP5	LPP	20.3135	0.830416	1.8345e-84
E06.veins.SELE	BTG2	35.9213	0.770336	4.7376e-273		E07.veins.CLU	CALD1	14.6433	0.286786	6.19569e-47		E08.veins.FABP4	DSG2	30.9402	3.0221	1.78858e-195		E09.veins.COL4A1	LAPTM4B	20.3134	0.631612	2.66372e-88		E10.veins.IGFBP5	ARHGAP23	20.2767	1.03263	4.59628e-84
E06.veins.SELE	LUCAT1	35.7596	3.13595	4.50684e-266		E07.veins.CLU	REG1A	14.5272	1.90571	4.1269e-46		E08.veins.FABP4	CRIP2	30.9258	0.532106	3.57257e-199		E09.veins.COL4A1	PHPT1	20.2852	0.545592	4.06426e-88		E10.veins.IGFBP5	LTBP1	20.2416	1.72388	1.3428e-83
E06.veins.SELE	ERVK3-1	35.7239	1.43402	4.32472e-268		E07.veins.CLU	OTC	14.5055	2.50368	5.85988e-46		E08.veins.FABP4	SEP15	30.7499	1.03367	1.49182e-195		E09.veins.COL4A1	HOXD9	20.2629	0.900679	9.04006e-88		E10.veins.IGFBP5	APLP2	20.1859	0.644016	1.31692e-83
E06.veins.SELE	LITAF	35.5805	0.912887	4.51929e-267		E07.veins.CLU	FXYD2	14.476	2.27989	8.88938e-46		E08.veins.FABP4	NNMT	30.5393	0.628179	4.6401e-194		E09.veins.COL4A1	SSR4	20.26	0.393455	5.68425e-88		E10.veins.IGFBP5	FRMD4B	20.178	0.903743	2.25369e-83
E06.veins.SELE	YBX3	35.5335	0.582778	1.32581e-267		E07.veins.CLU	DNASE1L3	14.4305	0.529833	1.37346e-45		E08.veins.FABP4	PIK3R3	30.5261	0.977802	1.23916e-192		E09.veins.COL4A1	KIAA1147	20.2404	1.50354	1.83784e-87		E10.veins.IGFBP5	PALM	20.1346	1.49485	8.08383e-83
E06.veins.SELE	DDX3X	35.4463	0.647244	5.8212e-266		E07.veins.CLU	PRSS1	14.2619	3.31489	1.89711e-44		E08.veins.FABP4	RTFDC1	30.4256	1.2367	4.5568e-191		E09.veins.COL4A1	EXOC3L1	20.231	1.48246	2.2018e-87		E10.veins.IGFBP5	CLIC1	20.1219	0.527943	3.54379e-83
E06.veins.SELE	HIPK3	35.4019	0.756163	3.17692e-265		E07.veins.CLU	RPL37	14.2151	0.157666	2.81665e-44		E08.veins.FABP4	JUN	30.1459	0.657352	4.51366e-190		E09.veins.COL4A1	TGFB1	20.1943	0.663635	2.64775e-87		E10.veins.IGFBP5	FLNA	20.1215	0.724145	4.78071e-83
E06.veins.SELE	TNFSF9	35.3643	2.22482	2.07051e-261		E07.veins.CLU	CLEC14A	14.2065	0.252284	3.1622e-44		E08.veins.FABP4	ESAM	30.1182	0.63534	1.55586e-188		E09.veins.COL4A1	JAG2	20.1821	0.922484	4.23121e-87		E10.veins.IGFBP5	FMNL3	20.0585	1.28555	2.56089e-82
E06.veins.SELE	RHOU	35.2308	1.19499	3.56729e-261		E07.veins.CLU	OCLN	14.1882	1.11566	4.54069e-44		E08.veins.FABP4	FAM127A	30.0965	1.29012	4.74929e-187		E09.veins.COL4A1	FGFR1	20.1656	0.751991	4.96164e-87		E10.veins.IGFBP5	RHOA	20.028	0.50106	1.74438e-82
E06.veins.SELE	PDLIM1	35.2092	0.539946	2.52327e-263		E07.veins.CLU	SNHG25	14.1604	0.868249	6.59317e-44		E08.veins.FABP4	PRKCDBP	30.0862	1.09034	9.64409e-188		E09.veins.COL4A1	CSTB	20.1439	0.47739	6.40925e-87		E10.veins.IGFBP5	PKM	20.0016	0.641524	3.75533e-82
E06.veins.SELE	SNHG8	34.9727	0.700694	2.35275e-259		E07.veins.CLU	PTPRF	14.0409	0.981338	3.48426e-43		E08.veins.FABP4	AVPR2	29.8561	1.86649	1.5403e-183		E09.veins.COL4A1	MCRIP1	20.1065	0.936835	1.75598e-86		E10.veins.IGFBP5	ACTR2	19.9506	0.726015	1.03542e-81
E06.veins.SELE	ZFAND5	34.7105	0.630983	8.58951e-256		E07.veins.CLU	IER2	14.0089	0.283194	4.98559e-43		E08.veins.FABP4	NUCB1	29.7389	0.650288	6.04264e-184		E09.veins.COL4A1	EIF4EBP1	20.103	0.880458	1.82855e-86		E10.veins.IGFBP5	KIAA0355	19.9209	0.807524	1.89959e-81
E06.veins.SELE	MIF	34.6104	0.623927	1.10005e-254		E07.veins.CLU	TGFBR2	13.972	0.230582	8.18658e-43		E08.veins.FABP4	ATP5G1	29.6684	1.10892	1.91937e-182		E09.veins.COL4A1	TIE1	20.059	0.528691	3.12137e-86		E10.veins.IGFBP5	MAP4K4	19.7609	0.875791	3.54765e-80
E06.veins.SELE	PMAIP1	34.6052	1.21074	1.59797e-252		E07.veins.CLU	TLE4	13.9686	0.498273	8.97518e-43		E08.veins.FABP4	C17orf62	29.6216	1.54717	4.00573e-181		E09.veins.COL4A1	BGN	19.9589	0.917955	2.675e-85		E10.veins.IGFBP5	NRGN	19.7257	1.28356	9.04135e-80
E06.veins.SELE	TPM3	34.5731	0.455699	1.76736e-254		E07.veins.CLU	C1QA	13.9369	1.25564	1.49958e-42		E08.veins.FABP4	SEPT7	29.5077	0.761765	1.82406e-181		E09.veins.COL4A1	PKN1	19.9222	0.744784	5.32416e-85		E10.veins.IGFBP5	QKI	19.6998	0.789278	9.22838e-80
E06.veins.SELE	CD55	34.4686	0.724923	6.05303e-252		E07.veins.CLU	GNG11	13.9203	0.197884	1.68703e-42		E08.veins.FABP4	RPL18	29.4206	0.291926	3.82931e-182		E09.veins.COL4A1	MMP14	19.8752	0.84323	1.42368e-84		E10.veins.IGFBP5	BRI3	19.6941	0.724231	8.71666e-80
E06.veins.SELE	RLIM	34.4074	1.07831	5.78324e-250		E07.veins.CLU	RN7SL832P	13.9147	1.4759	2.06283e-42		E08.veins.FABP4	SLC10A6	29.4086	2.61917	6.427e-178		E09.veins.COL4A1	LGALS9	19.856	0.65107	1.68497e-84		E10.veins.IGFBP5	ACOT7	19.6888	1.53776	1.93255e-79
E06.veins.SELE	CHORDC1	34.3859	0.942047	4.45841e-250		E07.veins.CLU	PKHD1L1	13.8358	2.44204	6.55478e-42		E08.veins.FABP4	LY6E	29.3645	0.703779	1.14066e-179		E09.veins.COL4A1	DYNC1H1	19.8448	0.537565	1.94522e-84		E10.veins.IGFBP5	PECAM1	19.687	0.583544	7.41097e-80
E06.veins.SELE	PNRC2	34.1859	0.77098	1.51995e-247		E07.veins.CLU	LINC00685	13.8317	1.30186	6.43144e-42		E08.veins.FABP4	ATP5H	29.1988	0.968391	2.39029e-177		E09.veins.COL4A1	MRPL41	19.8246	0.579736	2.98004e-84		E10.veins.IGFBP5	NAA10	19.6698	0.804431	1.5411e-79
E06.veins.SELE	AKAP12	33.9706	1.23223	1.03586e-243		E07.veins.CLU	MT1E	13.8169	0.577091	6.98306e-42		E08.veins.FABP4	TSPAN4	29.0122	0.706446	2.30427e-175		E09.veins.COL4A1	ENO1	19.7014	0.433015	2.65061e-83		E10.veins.IGFBP5	EDIL3	19.6392	1.68895	5.17282e-79
E06.veins.SELE	RPS15A	33.9645	0.325686	2.49304e-246		E07.veins.CLU	ITGA10	13.8046	0.556789	8.48307e-42		E08.veins.FABP4	TPD52L1	28.9959	0.87585	6.05515e-175		E09.veins.COL4A1	PTGFRN	19.6535	1.45891	1.28206e-82		E10.veins.IGFBP5	LAMB1	19.5921	0.849196	5.89767e-79

## Sheet: S2D
Table S2D. Differentially expressed genes for capillary subsets.
group	names	scores	logfoldchanges	pvals_adj		group	names	scores	logfoldchanges	pvals_adj		group	names	scores	logfoldchanges	pvals_adj
E12.capillaries.TMEM100	MALAT1	45.4374	3.01237	0		E13.capillaries.FABP4	FABP4	130.343	7.33588	0		E14.capillaries.RGCC	PLVAP	99.1199	3.37799	0
E12.capillaries.TMEM100	TMEM100	40.9253	6.25927	2.54158e-272		E13.capillaries.FABP4	RBP7	67.8362	2.92396	0		E14.capillaries.RGCC	CD320	73.9957	3.35384	0
E12.capillaries.TMEM100	CLDN5	38.2299	2.10404	4.30452e-267		E13.capillaries.FABP4	NNMT	46.8647	2.59987	0		E14.capillaries.RGCC	GSN	58.6045	1.89065	0
E12.capillaries.TMEM100	IL7R	37.9185	6.85058	3.36596e-241		E13.capillaries.FABP4	ALB	46.0581	6.05836	0		E14.capillaries.RGCC	MGP	54.2928	2.57273	0
E12.capillaries.TMEM100	EPAS1	37.7075	1.59921	4.40342e-255		E13.capillaries.FABP4	DNASE1L3	44.5058	3.55343	0		E14.capillaries.RGCC	FABP5	52.742	2.86889	0
E12.capillaries.TMEM100	FCN3	36.5915	3.4082	2.89972e-233		E13.capillaries.FABP4	ANXA2	43.8842	1.59623	0		E14.capillaries.RGCC	SLCO2A1	48.379	2.28176	0
E12.capillaries.TMEM100	LEPR	34.2618	2.97296	1.85878e-209		E13.capillaries.FABP4	APOA2	42.7815	6.37499	1.87864e-319		E14.capillaries.RGCC	RBP5	47.815	4.07114	0
E12.capillaries.TMEM100	SLC6A4	33.4671	8.11076	6.16333e-197		E13.capillaries.FABP4	MTRNR2L12	41.8632	2.31702	0		E14.capillaries.RGCC	ITM2B	47.566	1.08286	0
E12.capillaries.TMEM100	VIPR1	32.9726	5.59528	1.15423e-192		E13.capillaries.FABP4	PPARG	41.5051	3.01177	0		E14.capillaries.RGCC	PRSS23	47.0061	2.53374	0
E12.capillaries.TMEM100	STXBP6	32.2978	5.73699	3.0802e-186		E13.capillaries.FABP4	EEF1A1	40.8556	0.892868	0		E14.capillaries.RGCC	SLC14A1	45.8109	3.24612	0
E12.capillaries.TMEM100	HPGD	30.0143	6.51376	2.3812e-164		E13.capillaries.FABP4	APOC3	40.4589	6.30114	6.72092e-291		E14.capillaries.RGCC	FLT1	43.0168	1.62707	0
E12.capillaries.TMEM100	FENDRR	28.597	4.6503	9.24958e-152		E13.capillaries.FABP4	FCGRT	39.2499	1.42024	3.77676e-304		E14.capillaries.RGCC	EHD4	42.1766	1.79825	0
E12.capillaries.TMEM100	TNFSF10	28.177	1.58706	1.42515e-152		E13.capillaries.FABP4	VIM	38.9615	1.01529	1.02145e-301		E14.capillaries.RGCC	VWA1	41.7414	2.02494	0
E12.capillaries.TMEM100	SFTPC	27.3401	7.97401	6.42216e-140		E13.capillaries.FABP4	RPL29	37.5969	0.978507	8.09347e-283		E14.capillaries.RGCC	SLC9A3R2	41.6885	1.57553	0
E12.capillaries.TMEM100	NPR3	26.037	4.61116	6.54515e-129		E13.capillaries.FABP4	APOA1	37.3757	4.81506	2.98463e-256		E14.capillaries.RGCC	NQO1	41.3522	2.19641	0
E12.capillaries.TMEM100	LIFR	25.9404	1.5043	7.08124e-133		E13.capillaries.FABP4	RPL7A	37.2098	0.981653	1.63282e-277		E14.capillaries.RGCC	TMEM88	40.6975	1.73465	0
E12.capillaries.TMEM100	TFPI	25.5981	1.91415	8.64046e-128		E13.capillaries.FABP4	RPL12	37.0018	1.05662	1.13441e-274		E14.capillaries.RGCC	PLPP3	39.8942	1.88784	3.87569e-299
E12.capillaries.TMEM100	IFNGR1	25.2255	1.58007	9.80431e-125		E13.capillaries.FABP4	RPL13	36.7684	0.843284	2.22774e-271		E14.capillaries.RGCC	PLPP1	38.6983	1.83858	8.07013e-287
E12.capillaries.TMEM100	RNF144B	24.3961	2.87714	9.44041e-116		E13.capillaries.FABP4	PLIN2	36.4862	2.20324	2.04319e-256		E14.capillaries.RGCC	NKX2-3	37.7825	5.00207	2.10702e-251
E12.capillaries.TMEM100	PAPSS2	24.1391	2.66244	8.44213e-114		E13.capillaries.FABP4	TPT1	36.3909	0.755289	5.04881e-266		E14.capillaries.RGCC	CRIP2	37.7525	1.26202	5.91312e-279
E12.capillaries.TMEM100	EDN1	24.0901	2.33299	3.65508e-114		E13.capillaries.FABP4	NR2F1	36.2934	4.87457	3.98526e-243		E14.capillaries.RGCC	PPA1	37.2014	1.82012	3.31013e-263
E12.capillaries.TMEM100	TBX3	23.9044	2.66282	8.76853e-112		E13.capillaries.FABP4	RPS3	36.2874	0.965623	6.06887e-265		E14.capillaries.RGCC	RPL17	37.0744	1.95919	6.0022e-262
E12.capillaries.TMEM100	ADGRL2	22.8913	1.73503	3.65908e-104		E13.capillaries.FABP4	APOE	36.143	2.89671	1.83587e-248		E14.capillaries.RGCC	IFITM1	36.8501	2.33937	6.04412e-257
E12.capillaries.TMEM100	KCTD12	22.3602	1.60201	3.74163e-100		E13.capillaries.FABP4	RPS18	35.8118	0.898551	1.62565e-258		E14.capillaries.RGCC	RGCC	35.1458	1.69913	2.2178e-239
E12.capillaries.TMEM100	MAOA	22.2149	2.08939	3.16114e-98		E13.capillaries.FABP4	RPS3A	35.1826	0.92334	3.61324e-250		E14.capillaries.RGCC	IGFBP4	34.2609	1.08866	6.19724e-235
E12.capillaries.TMEM100	PTPRB	22.1705	1.11236	2.39109e-99		E13.capillaries.FABP4	RPL10	34.9421	0.76002	5.22779e-247		E14.capillaries.RGCC	CA4	34.1542	2.11777	1.06466e-224
E12.capillaries.TMEM100	OCLN	21.7582	3.93938	1.16791e-93		E13.capillaries.FABP4	CDH13	34.9393	2.85912	1.71068e-234		E14.capillaries.RGCC	RAMP3	33.2755	1.26705	1.4336e-221
E12.capillaries.TMEM100	BMPR2	21.7155	1.2513	3.08846e-95		E13.capillaries.FABP4	FN1	34.6903	2.57347	1.10537e-234		E14.capillaries.RGCC	F2RL3	32.8998	2.61829	2.53972e-204
E12.capillaries.TMEM100	NEAT1	21.4461	1.19992	3.67722e-95		E13.capillaries.FABP4	CD300LG	34.6494	2.42401	3.47499e-233		E14.capillaries.RGCC	SRGN	32.5326	1.22589	6.91437e-212
E12.capillaries.TMEM100	POSTN	20.319	3.10155	6.14045e-83		E13.capillaries.FABP4	APOC1	34.5636	3.15183	1.0261e-228		E14.capillaries.RGCC	ABI3	32.11	1.97444	6.36041e-199
E12.capillaries.TMEM100	TIMP3	20.2993	0.915198	4.68017e-85		E13.capillaries.FABP4	RPL5	34.5308	0.988062	1.34688e-241		E14.capillaries.RGCC	IGFBP6	32.0938	3.14069	4.75944e-193
E12.capillaries.TMEM100	HLA-E	20.1952	0.551211	2.55381e-83		E13.capillaries.FABP4	TTR	34.4487	5.78219	1.24528e-221		E14.capillaries.RGCC	PLAU	31.5465	2.53746	4.89356e-190
E12.capillaries.TMEM100	ADRB1	19.9757	4.86776	5.28628e-80		E13.capillaries.FABP4	NACA	34.3919	0.955188	8.56886e-240		E14.capillaries.RGCC	MALAT1	31.2955	2.09624	1.04763e-200
E12.capillaries.TMEM100	FOXF1	19.4113	2.08612	1.44069e-76		E13.capillaries.FABP4	RPS19	34.3466	0.907191	3.43856e-239		E14.capillaries.RGCC	CFAP20	31.1216	1.81293	8.22211e-189
E12.capillaries.TMEM100	CD109	18.8554	1.71376	9.965e-73		E13.capillaries.FABP4	RPLP0	34.0063	1.15655	1.87076e-234		E14.capillaries.RGCC	IFITM3	30.9731	0.751774	1.5349e-194
E12.capillaries.TMEM100	SCGB1A1	18.7403	6.6168	4.77725e-71		E13.capillaries.FABP4	RPS2	33.786	1.09326	7.63175e-232		E14.capillaries.RGCC	IER2	30.8855	1.17708	4.56419e-193
E12.capillaries.TMEM100	GPX3	18.7196	1.51946	7.43802e-72		E13.capillaries.FABP4	AMBP	33.3073	5.99906	6.27274e-209		E14.capillaries.RGCC	COL15A1	30.7444	1.42669	8.24358e-190
E12.capillaries.TMEM100	MT1E	18.6972	1.47151	5.28367e-72		E13.capillaries.FABP4	PALMD	32.879	1.41233	6.99684e-219		E14.capillaries.RGCC	CD74	29.7132	1.09715	4.83066e-179
E12.capillaries.TMEM100	IL18R1	18.6274	4.32403	2.38177e-70		E13.capillaries.FABP4	NR2F2	32.7781	2.12637	3.94425e-212		E14.capillaries.RGCC	PGA3	29.7022	6.88707	7.62535e-166
E12.capillaries.TMEM100	SLCO2B1	18.5737	2.24306	1.86036e-70		E13.capillaries.FABP4	RPS6	32.6006	0.866081	7.04213e-217		E14.capillaries.RGCC	FAM198B	29.6661	2.1587	3.74256e-172
E12.capillaries.TMEM100	LYVE1	18.5151	3.25987	9.55923e-70		E13.capillaries.FABP4	RPS8	32.5402	0.816767	3.8354e-216		E14.capillaries.RGCC	ACE	29.0771	1.79319	2.5487e-168
E12.capillaries.TMEM100	MYZAP	18.3867	3.42337	8.33696e-69		E13.capillaries.FABP4	C11orf96	32.5109	2.19387	1.11097e-208		E14.capillaries.RGCC	EXOC3L2	29.0155	1.94582	5.00434e-165
E12.capillaries.TMEM100	SLPI	18.2689	2.88291	4.21685e-68		E13.capillaries.FABP4	RPS24	32.0247	0.781674	1.15859e-209		E14.capillaries.RGCC	PGC	28.9517	5.15764	3.44249e-159
E12.capillaries.TMEM100	ARGLU1	18.2606	0.891811	4.10802e-69		E13.capillaries.FABP4	RPS9	31.8023	0.865093	4.73223e-207		E14.capillaries.RGCC	CTSH	28.8889	1.4355	7.84938e-167
E12.capillaries.TMEM100	TPST2	18.1679	1.46712	5.75112e-68		E13.capillaries.FABP4	RPL3	31.7796	0.839924	8.79524e-207		E14.capillaries.RGCC	NME2	28.623	2.15613	4.89223e-161
E12.capillaries.TMEM100	ADGRF5	18.1184	0.904622	4.21685e-68		E13.capillaries.FABP4	APOH	31.5749	6.48982	3.48922e-190		E14.capillaries.RGCC	EEF1G	28.442	2.31249	1.87175e-159
E12.capillaries.TMEM100	AFF3	18.1069	5.56447	1.03465e-66		E13.capillaries.FABP4	RPS12	31.3355	0.743013	3.1647e-201		E14.capillaries.RGCC	ID2	28.3946	1.3576	1.52068e-162
E12.capillaries.TMEM100	MT1M	17.8905	1.59619	2.96693e-66		E13.capillaries.FABP4	RBP4	31.2934	5.629	1.95546e-187		E14.capillaries.RGCC	SYNPO	28.2801	1.54268	2.58172e-159
E12.capillaries.TMEM100	HIF3A	17.7924	1.52528	2.32822e-65		E13.capillaries.FABP4	NID1	31.1549	2.31246	7.27684e-192		E14.capillaries.RGCC	FAM167B	27.3267	1.37886	1.17175e-150
E12.capillaries.TMEM100	COBLL1	17.7021	2.51425	2.58062e-64		E13.capillaries.FABP4	RPL9	31.1442	0.824514	5.28761e-199		E14.capillaries.RGCC	LIPF	27.3197	5.56271	1.49737e-143
E12.capillaries.TMEM100	MBOAT2	17.6583	2.7757	6.19265e-64		E13.capillaries.FABP4	NRP2	31.0923	1.85361	1.96504e-193		E14.capillaries.RGCC	HSPG2	27.2919	1.06536	1.72552e-153
E12.capillaries.TMEM100	ANKRD44	17.6029	2.67271	1.35957e-63		E13.capillaries.FABP4	SLC29A1	30.9226	2.42851	2.41406e-189		E14.capillaries.RGCC	IGFBP2	27.1882	1.38259	1.14916e-149
E12.capillaries.TMEM100	FTX	17.4628	2.02357	6.58545e-63		E13.capillaries.FABP4	LMNA	30.8633	1.29202	1.30935e-194		E14.capillaries.RGCC	NOV	27	3.0155	1.86953e-142
E12.capillaries.TMEM100	S100A4	17.2255	1.80368	2.19584e-61		E13.capillaries.FABP4	RPL10A	30.8082	0.951427	6.01553e-195		E14.capillaries.RGCC	RND1	26.7273	2.67815	4.98e-140
E12.capillaries.TMEM100	PCAT19	17.152	1.18084	2.06658e-61		E13.capillaries.FABP4	RPS13	30.2809	0.787149	1.0733e-188		E14.capillaries.RGCC	NDUFA12	26.6818	1.23815	1.01528e-143
E12.capillaries.TMEM100	SPATA13	17.1051	2.17242	2.12398e-60		E13.capillaries.FABP4	RPL11	30.1819	0.693406	1.79335e-187		E14.capillaries.RGCC	H3F3B	26.5959	0.68477	1.23228e-145
E12.capillaries.TMEM100	RALA	17.0612	1.15347	1.88997e-60		E13.capillaries.FABP4	RPS7	30.135	0.734274	5.19345e-187		E14.capillaries.RGCC	CRIP1	26.5166	2.54975	8.61703e-139
E12.capillaries.TMEM100	PLLP	16.9314	1.92416	2.27219e-59		E13.capillaries.FABP4	RPL19	29.7015	0.713946	6.26443e-182		E14.capillaries.RGCC	MALL	26.4999	1.52846	2.85766e-141
E12.capillaries.TMEM100	ST8SIA6	16.9061	4.33897	9.14546e-59		E13.capillaries.FABP4	AKAP12	29.6565	2.35728	8.25592e-176		E14.capillaries.RGCC	PDGFD	26.4283	2.07617	7.25225e-139
E12.capillaries.TMEM100	SERPINB6	16.7207	0.893573	1.92338e-58		E13.capillaries.FABP4	IGFBP7	29.3412	1.24443	1.79227e-177		E14.capillaries.RGCC	RAMP2	26.314	0.741801	4.84432e-143
E12.capillaries.TMEM100	HSPB8	16.7171	3.56818	1.35249e-57		E13.capillaries.FABP4	KLF6	29.2464	1.34013	4.61908e-175		E14.capillaries.RGCC	IGHA1	26.2515	2.55538	1.52935e-136
E12.capillaries.TMEM100	DOCK9	16.5234	1.0637	5.05726e-57		E13.capillaries.FABP4	RPL28	29.246	0.703647	1.31209e-176		E14.capillaries.RGCC	ATOH8	26.0142	1.76033	5.06566e-136
E12.capillaries.TMEM100	ALDH2	16.5201	1.29202	7.66437e-57		E13.capillaries.FABP4	RPL15	28.972	0.777681	1.56722e-173		E14.capillaries.RGCC	ARPC1B	26.0141	1.19713	9.46166e-138
E12.capillaries.TMEM100	DACH1	16.4468	2.20428	3.94783e-56		E13.capillaries.FABP4	SERPINA1	28.8262	3.2598	2.07847e-164		E14.capillaries.RGCC	ITIH5	26.0038	2.07164	6.63707e-135
E12.capillaries.TMEM100	TGM2	16.4324	1.05445	1.3489e-56		E13.capillaries.FABP4	RPL32	28.7651	0.678877	3.87479e-171		E14.capillaries.RGCC	ACTB	25.7852	0.696969	2.41197e-137
E12.capillaries.TMEM100	CFLAR	16.3568	0.860744	4.57001e-56		E13.capillaries.FABP4	TF	28.6166	5.28633	8.13817e-160		E14.capillaries.RGCC	PLAT	25.6542	1.57318	7.07622e-134
E12.capillaries.TMEM100	SMAD6	16.2489	1.67531	6.0706e-55		E13.capillaries.FABP4	MARCKS	28.5859	1.5921	8.12314e-166		E14.capillaries.RGCC	SNHG7	25.5998	1.4646	1.43219e-133
E12.capillaries.TMEM100	PDE3B	16.2192	5.11165	2.47368e-54		E13.capillaries.FABP4	RPL30	28.2381	0.687732	3.1715e-165		E14.capillaries.RGCC	GABARAP	25.5639	1.65024	4.64183e-132
E12.capillaries.TMEM100	PRICKLE2	15.9358	2.32247	8.30436e-53		E13.capillaries.FABP4	RPS4X	28.2192	0.798654	4.84198e-165		E14.capillaries.RGCC	CXCL12	25.5274	1.70146	2.99532e-132
E12.capillaries.TMEM100	ZNF331	15.9027	2.12731	1.2878e-52		E13.capillaries.FABP4	RPLP1	28.0772	0.611288	2.07183e-163		E14.capillaries.RGCC	MINOS1	25.5206	1.71882	1.24832e-131
E12.capillaries.TMEM100	CCDC68	15.8563	1.63676	1.64728e-52		E13.capillaries.FABP4	CRHBP	27.947	3.56598	8.79944e-156		E14.capillaries.RGCC	MT-ATP8	25.2781	2.02507	2.91598e-128
E12.capillaries.TMEM100	NORAD	15.742	1.36703	5.52587e-52		E13.capillaries.FABP4	RPL6	27.8909	0.785978	2.15806e-161		E14.capillaries.RGCC	NEAT1	25.2439	1.32508	8.88231e-132
E12.capillaries.TMEM100	SSTR1	15.7037	5.69672	3.90803e-51		E13.capillaries.FABP4	RPL18	27.7324	0.700443	1.18594e-159		E14.capillaries.RGCC	GADD45B	25.0443	1.26121	6.1141e-129
E12.capillaries.TMEM100	PRKCE	15.6886	2.06001	2.59292e-51		E13.capillaries.FABP4	RPS23	27.698	0.684483	3.007e-159		E14.capillaries.RGCC	TGFBR2	25.0356	0.868106	6.21916e-130
E12.capillaries.TMEM100	ACSL3	15.5863	1.27541	6.77503e-51		E13.capillaries.FABP4	MT-CO3	27.6451	0.870118	1.30125e-158		E14.capillaries.RGCC	IGFBP7	24.9904	1.13214	1.42016e-129
E12.capillaries.TMEM100	TMEM123	15.5663	0.929055	6.08897e-51		E13.capillaries.FABP4	STAB1	27.581	1.97168	3.7983e-154		E14.capillaries.RGCC	COX17	24.9796	1.2095	1.56655e-127
E12.capillaries.TMEM100	KCNMB4	15.4847	3.07961	6.1897e-50		E13.capillaries.FABP4	MT-ATP6	27.5488	0.870279	1.80348e-157		E14.capillaries.RGCC	C9orf3	24.7311	2.13985	6.03628e-123
E12.capillaries.TMEM100	NTRK2	15.4727	4.69239	9.13768e-50		E13.capillaries.FABP4	HP	27.3658	5.27476	1.57137e-147		E14.capillaries.RGCC	LDHB	24.569	1.22689	2.90146e-123
E12.capillaries.TMEM100	ZBTB38	15.4197	1.09363	5.44129e-50		E13.capillaries.FABP4	SPRY1	27.1702	1.39841	1.26484e-152		E14.capillaries.RGCC	DNAJB1	24.3826	1.31111	3.80707e-122
E12.capillaries.TMEM100	STK4	15.3933	1.48267	1.15754e-49		E13.capillaries.FABP4	RPL8	27.0799	0.683824	1.45731e-152		E14.capillaries.RGCC	JAM2	24.3104	1.14311	1.44524e-121
E12.capillaries.TMEM100	ANKS1A	15.3762	1.74053	1.6871e-49		E13.capillaries.FABP4	PIEZO2	27.0614	3.64859	1.0367e-145		E14.capillaries.RGCC	RNASEK	24.2126	1.78816	1.38167e-118
E12.capillaries.TMEM100	S100A6	15.252	0.769253	3.40257e-49		E13.capillaries.FABP4	MRC1	26.6531	3.45714	3.01873e-142		E14.capillaries.RGCC	C12orf57	24.1962	1.07172	1.81627e-120
E12.capillaries.TMEM100	MARVELD2	15.1782	4.82412	5.47318e-48		E13.capillaries.FABP4	CD36	26.6036	1.19968	3.82142e-147		E14.capillaries.RGCC	CLIC2	24.1872	1.44305	3.76532e-119
E12.capillaries.TMEM100	CD44	15.0731	2.97606	1.78696e-47		E13.capillaries.FABP4	PRCP	26.5952	1.43303	1.38398e-145		E14.capillaries.RGCC	JUNB	23.8955	0.921248	2.13086e-119
E12.capillaries.TMEM100	SH3D19	15.0661	1.4821	1.17114e-47		E13.capillaries.FABP4	PDE2A	26.5114	1.55514	2.25928e-144		E14.capillaries.RGCC	CTGF	23.8682	1.84973	6.81811e-116
E12.capillaries.TMEM100	GATA2	15.0059	1.22261	2.06409e-47		E13.capillaries.FABP4	VTN	26.2907	5.43987	3.91864e-137		E14.capillaries.RGCC	ICAM1	23.8598	1.39803	1.78361e-116
E12.capillaries.TMEM100	NKTR	14.9784	0.854212	2.0156e-47		E13.capillaries.FABP4	ORM1	26.2411	5.8035	1.30013e-136		E14.capillaries.RGCC	TMEM35B	23.7411	2.99656	1.09e-112
E12.capillaries.TMEM100	CD93	14.8084	0.768535	2.18979e-46		E13.capillaries.FABP4	RPS5	26.2274	0.81616	1.94999e-143		E14.capillaries.RGCC	S100A13	23.7302	1.02278	5.43509e-116
E12.capillaries.TMEM100	LINC00472	14.7431	2.24502	1.21048e-45		E13.capillaries.FABP4	CCL14	26.2056	1.68536	1.50009e-141		E14.capillaries.RGCC	HSPB1	23.7068	0.943462	8.97096e-117
E12.capillaries.TMEM100	CALCRL	14.698	0.819783	1.09439e-45		E13.capillaries.FABP4	MT-CYB	26.0195	0.783008	2.87955e-141		E14.capillaries.RGCC	PTMA	23.6205	0.459241	1.55115e-116
E12.capillaries.TMEM100	MT2A	14.6527	0.934773	1.27552e-45		E13.capillaries.FABP4	MYC	25.5813	1.96421	6.86487e-134		E14.capillaries.RGCC	ZFP36	23.5308	0.996189	1.24904e-115
E12.capillaries.TMEM100	DAAM1	14.6208	1.2837	4.4363e-45		E13.capillaries.FABP4	FILIP1	25.57	1.6377	1.46465e-134		E14.capillaries.RGCC	ZFAS1	23.5032	1.31418	9.40496e-114
E12.capillaries.TMEM100	IGF1R	14.52	1.49773	1.78946e-44		E13.capillaries.FABP4	SHC1	25.3089	1.3929	1.86663e-132		E14.capillaries.RGCC	NDRG1	23.175	1.11381	5.8466e-111
E12.capillaries.TMEM100	CD82	14.4998	1.61784	2.32688e-44		E13.capillaries.FABP4	DSG2	25.083	4.54486	4.55788e-126		E14.capillaries.RGCC	CYYR1	22.9619	0.932087	2.70759e-109
E12.capillaries.TMEM100	MEIS1	14.4457	2.73208	7.83618e-44		E13.capillaries.FABP4	C3	24.9257	3.93851	5.79358e-125		E14.capillaries.RGCC	SGK1	22.9238	1.05663	5.06869e-109
E12.capillaries.TMEM100	SYNE1	14.3477	1.05994	1.33074e-43		E13.capillaries.FABP4	LAMB1	24.8967	1.45361	2.43422e-128		E14.capillaries.RGCC	FOSB	22.708	1.04821	1.59157e-107
E12.capillaries.TMEM100	HOXA5	14.3208	2.08168	3.46041e-43		E13.capillaries.FABP4	APOB	24.7706	5.39354	6.418e-123		E14.capillaries.RGCC	TUBA1B	22.6554	0.826907	5.20731e-107
E12.capillaries.TMEM100	NEO1	14.3205	3.29162	4.52577e-43		E13.capillaries.FABP4	RPS14	24.7184	0.594863	4.89147e-128		E14.capillaries.RGCC	ISLR	22.5082	3.54273	1.53973e-101
E12.capillaries.TMEM100	GPIHBP1	14.2148	1.07806	6.74729e-43		E13.capillaries.FABP4	FGB	24.662	5.55701	7.54862e-122		E14.capillaries.RGCC	APP	22.3344	0.703909	2.46872e-104
E12.capillaries.TMEM100	SLC7A5	14.1939	4.24413	2.61946e-42		E13.capillaries.FABP4	CAT	24.643	1.58716	2.31037e-125		E14.capillaries.RGCC	JCHAIN	22.2837	2.77238	1.37794e-100
E12.capillaries.TMEM100	ARHGAP18	14.181	0.90877	1.13424e-42		E13.capillaries.FABP4	MAP4K4	24.6316	1.29573	6.31689e-126		E14.capillaries.RGCC	RPS28	22.2732	0.53182	2.72534e-104
E12.capillaries.TMEM100	SLC26A2	14.1093	1.33528	3.72998e-42		E13.capillaries.FABP4	TIMP4	24.5809	4.6779	2.4981e-121		E14.capillaries.RGCC	MPZL2	22.1663	1.75773	2.79064e-100
E12.capillaries.TMEM100	PAWR	14.0889	1.61486	5.68728e-42		E13.capillaries.FABP4	EEF1B2	24.5661	0.884725	3.11455e-126		E14.capillaries.RGCC	ALDOA	22.0838	1.36642	9.52572e-101
E12.capillaries.TMEM100	SPIN4	14.0749	3.03703	1.07988e-41		E13.capillaries.FABP4	SERPINC1	24.5385	6.61001	1.48154e-120		E14.capillaries.RGCC	SPARCL1	21.8867	0.679506	4.00197e-101
E12.capillaries.TMEM100	FOXP1	13.8972	0.776308	4.13788e-41		E13.capillaries.FABP4	MYH10	24.3743	2.23693	8.42121e-122		E14.capillaries.RGCC	KDR	21.8052	0.997565	6.99109e-99
E12.capillaries.TMEM100	FAM69B	13.8574	1.93758	1.25658e-40		E13.capillaries.FABP4	CTSD	24.2455	1.15664	1.40497e-122		E14.capillaries.RGCC	ARHGDIB	21.736	0.943316	2.7992e-98
E12.capillaries.TMEM100	FBXO21	13.739	1.24192	4.50932e-40		E13.capillaries.FABP4	VCAM1	24.138	3.50364	5.39927e-118		E14.capillaries.RGCC	THBD	21.6322	1.08172	1.77803e-97
E12.capillaries.TMEM100	MFSD2A	13.6977	5.30671	1.52866e-39		E13.capillaries.FABP4	ALDOB	24.1283	5.77023	5.93784e-117		E14.capillaries.RGCC	CDC37	21.5835	0.773925	1.98462e-97
E12.capillaries.TMEM100	PRKX	13.6653	1.59801	1.35143e-39		E13.capillaries.FABP4	RPL39	24.1112	0.686228	4.75783e-122		E14.capillaries.RGCC	PODXL	21.5428	0.921444	6.86311e-97
E12.capillaries.TMEM100	FKBP5	13.6465	1.12023	1.17642e-39		E13.capillaries.FABP4	ASPH	24.1098	1.57094	2.54473e-120		E14.capillaries.RGCC	UBB	21.5239	0.667107	4.29958e-97
E12.capillaries.TMEM100	SULT1A1	13.6345	3.29493	2.9339e-39		E13.capillaries.FABP4	RPL14	24.0945	0.67328	6.96099e-122		E14.capillaries.RGCC	GABARAPL2	21.4411	0.843425	6.21259e-96
E12.capillaries.TMEM100	KIT	13.6277	2.90698	3.07067e-39		E13.capillaries.FABP4	KALRN	23.8295	1.97111	4.01916e-117		E14.capillaries.RGCC	GPRC5B	21.3728	1.31515	1.8748e-94
E12.capillaries.TMEM100	NDRG4	13.5945	2.28638	4.0629e-39		E13.capillaries.FABP4	RPL18A	23.5737	0.634886	7.57798e-117		E14.capillaries.RGCC	VSIR	21.3095	1.33831	5.20108e-94
E12.capillaries.TMEM100	CTNNAL1	13.5187	0.919114	5.93068e-39		E13.capillaries.FABP4	HSPG2	23.5337	0.940625	1.9373e-116		E14.capillaries.RGCC	IFITM2	21.2657	0.702848	9.67991e-95
E12.capillaries.TMEM100	RGS5	13.4682	1.36795	1.05741e-38		E13.capillaries.FABP4	TCN2	23.4778	1.48461	1.57437e-114		E14.capillaries.RGCC	AES	21.2208	1.2316	1.0422e-93
E12.capillaries.TMEM100	EGFR	13.3503	2.80841	9.35694e-38		E13.capillaries.FABP4	MEOX2	23.4595	3.76025	9.31172e-112		E14.capillaries.RGCC	INSR	21.1506	1.26402	9.25225e-93
E12.capillaries.TMEM100	TLE4	13.3285	1.19339	8.09394e-38		E13.capillaries.FABP4	CCNI	23.3453	0.882186	2.26409e-114		E14.capillaries.RGCC	MLEC	21.0155	1.061	6.57173e-92
E12.capillaries.TMEM100	MEIS2	13.3054	1.1963	9.84256e-38		E13.capillaries.FABP4	F2R	23.3317	1.51173	4.13596e-113		E14.capillaries.RGCC	MIF	20.9602	1.04366	1.51188e-91
E12.capillaries.TMEM100	N4BP2L2	13.2695	0.662605	1.18563e-37		E13.capillaries.FABP4	LAMA4	23.2773	1.3021	6.80284e-113		E14.capillaries.RGCC	EIF1	20.9131	0.491268	6.50174e-92
E12.capillaries.TMEM100	SLC38A5	13.2002	4.32505	7.08289e-37		E13.capillaries.FABP4	MARCKSL1	23.1945	0.991524	9.18007e-113		E14.capillaries.RGCC	ATP6V0C	20.8393	1.71903	1.33645e-89
E12.capillaries.TMEM100	MBP	13.1594	2.38426	9.15683e-37		E13.capillaries.FABP4	RPL24	23.1383	0.61307	1.00784e-112		E14.capillaries.RGCC	TRIB1	20.8235	1.59754	2.28904e-89
E12.capillaries.TMEM100	FAXDC2	13.1501	1.74701	8.86833e-37		E13.capillaries.FABP4	FGA	22.9215	5.12947	1.59604e-106		E14.capillaries.RGCC	NES	20.7696	1.13994	8.0529e-90
E12.capillaries.TMEM100	RASSF8	13.0819	1.74413	2.04836e-36		E13.capillaries.FABP4	CCDC80	22.7909	3.04898	2.84515e-106		E14.capillaries.RGCC	SNX3	20.7358	0.7747	3.88263e-90
E12.capillaries.TMEM100	SEMA6A	13.0445	0.998299	2.40172e-36		E13.capillaries.FABP4	MAFB	22.7708	1.77806	3.15522e-107		E14.capillaries.RGCC	RHOA	20.6065	0.691937	4.54691e-89
E12.capillaries.TMEM100	DDX17	13.0385	0.665697	2.0532e-36		E13.capillaries.FABP4	THEM6	22.4707	1.82411	7.69341e-105		E14.capillaries.RGCC	PRDX1	20.4117	0.728272	1.74402e-87
E12.capillaries.TMEM100	GBP4	13.0103	0.799543	3.30417e-36		E13.capillaries.FABP4	EIF3E	22.4421	0.893316	5.25653e-106		E14.capillaries.RGCC	NCOA7	20.4053	1.05642	7.52784e-87
E12.capillaries.TMEM100	ADGRE5	12.9925	1.82457	6.09986e-36		E13.capillaries.FABP4	RPL4	22.4154	0.789129	6.29611e-106		E14.capillaries.RGCC	HSPA1A	20.3631	1.11511	4.77818e-87
E12.capillaries.TMEM100	KCTD3	12.9302	1.39549	1.15297e-35		E13.capillaries.FABP4	RPS27A	22.4047	0.521609	6.23994e-106		E14.capillaries.RGCC	SERTAD1	20.2934	0.97565	3.59767e-86
E12.capillaries.TMEM100	B3GALNT1	12.8248	2.77632	5.41268e-35		E13.capillaries.FABP4	AHSG	22.21	7.09304	3.05599e-100		E14.capillaries.RGCC	TM4SF18	20.2887	0.839113	1.3467e-86
E12.capillaries.TMEM100	TPM1	12.7887	0.773062	4.49194e-35		E13.capillaries.FABP4	MT-ND1	22.1943	0.642537	6.07653e-104		E14.capillaries.RGCC	POMP	20.272	0.798338	3.62123e-86
E12.capillaries.TMEM100	CGNL1	12.6974	3.1771	2.43044e-34		E13.capillaries.FABP4	GALNT15	22.1403	1.8399	4.22237e-102		E14.capillaries.RGCC	HLA-DRB1	20.0991	0.78061	4.72883e-85
E12.capillaries.TMEM100	CD14	12.667	1.3976	2.70353e-34		E13.capillaries.FABP4	MYL6	21.9402	0.516002	1.05809e-101		E14.capillaries.RGCC	TBCD	20.0967	1.34927	7.17448e-84
E12.capillaries.TMEM100	RXFP1	12.6616	1.92243	3.12312e-34		E13.capillaries.FABP4	TP53I11	21.8106	1.52174	2.53539e-99		E14.capillaries.RGCC	ACVRL1	19.9684	0.895068	9.0099e-84
E12.capillaries.TMEM100	PPARGC1B	12.6114	2.66641	6.56215e-34		E13.capillaries.FABP4	FHL1	21.7357	1.30497	7.23369e-99		E14.capillaries.RGCC	GNG10	19.9318	1.84214	4.44199e-82
E12.capillaries.TMEM100	MTRNR2L1	12.5566	2.08438	9.76476e-34		E13.capillaries.FABP4	MMRN1	21.7229	3.71306	1.01634e-96		E14.capillaries.RGCC	KRTCAP2	19.9139	0.963266	4.93861e-83
E12.capillaries.TMEM100	RALGAPA2	12.5048	1.03302	1.52949e-33		E13.capillaries.FABP4	MT-CO2	21.6936	0.64923	1.63148e-99		E14.capillaries.RGCC	RILPL2	19.9044	1.09267	9.8012e-83
E12.capillaries.TMEM100	SHROOM4	12.4919	0.974488	1.73978e-33		E13.capillaries.FABP4	RPL22	21.6848	0.62558	1.99709e-99		E14.capillaries.RGCC	ANKRD65	19.8711	2.12395	3.01318e-81
E12.capillaries.TMEM100	PON2	12.4513	0.887932	2.8832e-33		E13.capillaries.FABP4	HEBP1	21.6836	1.19591	1.12275e-98		E14.capillaries.RGCC	PDE1C	19.8443	2.39495	2.83966e-81
E12.capillaries.TMEM100	SRPX	12.4089	2.36211	6.49784e-33		E13.capillaries.FABP4	RPL37	21.5905	0.577487	1.34944e-98		E14.capillaries.RGCC	EMP3	19.7245	1.21875	2.37302e-81
E12.capillaries.TMEM100	PDXK	12.3977	1.81896	7.16081e-33		E13.capillaries.FABP4	CYP2E1	21.5663	5.62769	5.4194e-95		E14.capillaries.RGCC	CABP1	19.4747	2.30558	2.92831e-78
E12.capillaries.TMEM100	ADIPOR2	12.3557	0.997724	8.5425e-33		E13.capillaries.FABP4	RPS15	21.4941	0.514303	9.31422e-98		E14.capillaries.RGCC	PSMA6	19.4505	1.46168	8.83807e-79
E12.capillaries.TMEM100	LHFPL2	12.3437	1.56333	1.20125e-32		E13.capillaries.FABP4	EEF2	21.4893	0.742737	1.3322e-97		E14.capillaries.RGCC	HES1	19.4229	0.998434	1.59975e-79
E12.capillaries.TMEM100	EPB41L2	12.3213	0.990391	1.2867e-32		E13.capillaries.FABP4	BTNL9	21.4164	0.997228	1.28671e-96		E14.capillaries.RGCC	LCN6	19.3675	2.02138	9.11462e-78
E12.capillaries.TMEM100	QKI	12.2902	0.698936	1.5896e-32		E13.capillaries.FABP4	RPL7	21.4098	0.735933	5.45492e-97		E14.capillaries.RGCC	FAM177A1	19.3602	0.988555	1.49096e-78
E12.capillaries.TMEM100	P2RY1	12.2793	2.08319	2.83988e-32		E13.capillaries.FABP4	MMP2	21.3789	2.12062	5.14987e-95		E14.capillaries.RGCC	AAED1	19.3586	1.92318	1.03594e-77
E12.capillaries.TMEM100	PRX	12.2712	1.19723	2.27993e-32		E13.capillaries.FABP4	LPAR6	21.3437	0.977336	4.18894e-96		E14.capillaries.RGCC	ITGA8	19.2831	2.75644	1.30673e-76
E12.capillaries.TMEM100	EPB41	12.2532	1.75228	3.45342e-32		E13.capillaries.FABP4	RPSA	21.3137	0.724801	4.6011e-96		E14.capillaries.RGCC	FKBP1A	19.2496	0.649373	3.75052e-78
E12.capillaries.TMEM100	GJA5	12.2133	2.36622	6.12005e-32		E13.capillaries.FABP4	COTL1	21.28	1.41292	7.61476e-95		E14.capillaries.RGCC	HEG1	19.1856	0.880495	1.8493e-77
E12.capillaries.TMEM100	C21orf91	12.2088	1.62668	6.04379e-32		E13.capillaries.FABP4	LGALS3	21.269	0.964286	2.6037e-95		E14.capillaries.RGCC	RPS17	19.121	1.0114	5.48122e-77
E12.capillaries.TMEM100	CASZ1	12.2006	1.6815	6.40716e-32		E13.capillaries.FABP4	AP2S1	21.248	0.945675	3.5327e-95		E14.capillaries.RGCC	MIR22HG	19.0249	1.73379	2.59136e-75
E12.capillaries.TMEM100	PSMA3-AS1	12.1895	1.33901	6.42159e-32		E13.capillaries.FABP4	KNG1	21.1944	5.42003	5.69447e-92		E14.capillaries.RGCC	DSTN	18.9284	0.744405	1.5635e-75
E12.capillaries.TMEM100	MIR181A1HG	12.1881	2.35504	8.2081e-32		E13.capillaries.FABP4	GNAS	21.0005	0.797215	3.25879e-93		E14.capillaries.RGCC	VAMP5	18.9013	0.622912	1.49005e-75
E12.capillaries.TMEM100	PNMT	12.087	4.82002	3.11323e-31		E13.capillaries.FABP4	COL21A1	20.9264	2.5002	6.07948e-91		E14.capillaries.RGCC	FOS	18.836	0.8231	2.59136e-75
E12.capillaries.TMEM100	FRYL	12.0788	0.836602	2.03646e-31		E13.capillaries.FABP4	FGG	20.7556	5.52272	2.06956e-88		E14.capillaries.RGCC	S100A11	18.7695	0.652285	1.31761e-74
E12.capillaries.TMEM100	SPEF2	11.9884	2.98003	8.59071e-31		E13.capillaries.FABP4	CYP3A4	20.74	6.63661	3.4499e-88		E14.capillaries.RGCC	MIR4435-2HG	18.5472	2.13622	2.30947e-71
E12.capillaries.TMEM100	SCGB3A1	11.9841	1.92507	7.97298e-31		E13.capillaries.FABP4	SLC25A6	20.6331	0.813646	3.96099e-90		E14.capillaries.RGCC	CST3	18.5263	0.747446	1.67648e-72
E12.capillaries.TMEM100	FAM89A	11.9672	1.43236	8.28924e-31		E13.capillaries.FABP4	ACTN1	20.5992	1.32276	3.68798e-89		E14.capillaries.RGCC	TBC1D1	18.4841	1.2336	1.31523e-71
E12.capillaries.TMEM100	MACF1	11.9519	0.650701	7.66568e-31		E13.capillaries.FABP4	HPD	20.5606	6.1431	9.00225e-87		E14.capillaries.RGCC	PHGR1	18.4765	3.81241	2.46016e-70
E12.capillaries.TMEM100	PRPSAP1	11.9408	0.994281	1.03396e-30		E13.capillaries.FABP4	RPS16	20.4796	0.586421	5.35146e-89		E14.capillaries.RGCC	CARHSP1	18.3724	0.847732	3.67093e-71
E12.capillaries.TMEM100	SLC25A29	11.9049	1.45187	1.74777e-30		E13.capillaries.FABP4	MT-CO1	20.3919	0.631665	2.90855e-88		E14.capillaries.RGCC	CCDC85B	18.3453	0.655595	2.86026e-71
E12.capillaries.TMEM100	FAM107A	11.8566	0.733948	2.09522e-30		E13.capillaries.FABP4	RHOU	20.3111	2.00713	3.14981e-86		E14.capillaries.RGCC	GAS6	18.3379	0.865963	6.63698e-71
E12.capillaries.TMEM100	SLC2A1	11.8021	2.72025	6.94599e-30		E13.capillaries.FABP4	EMP1	20.2888	0.919808	3.55052e-87		E14.capillaries.RGCC	NPDC1	18.2323	0.635758	2.11089e-70
E12.capillaries.TMEM100	ZNRF3	11.728	3.01255	1.5612e-29		E13.capillaries.FABP4	ANKRD29	20.275	1.63532	3.37217e-86		E14.capillaries.RGCC	BCAM	18.1716	0.695656	5.20008e-70
E12.capillaries.TMEM100	ITGA3	11.6741	1.78705	2.40637e-29		E13.capillaries.FABP4	COL18A1	20.2152	1.0455	2.3842e-86		E14.capillaries.RGCC	ACTG1	18.1511	0.55058	4.18805e-70
E12.capillaries.TMEM100	SORT1	11.6592	1.45219	2.67336e-29		E13.capillaries.FABP4	RHEB	20.2043	0.945576	2.53536e-86		E14.capillaries.RGCC	MSN	18.135	0.708497	1.45639e-69
E12.capillaries.TMEM100	CCDC186	11.5453	1.00434	8.30396e-29		E13.capillaries.FABP4	RPL35A	20.2031	0.533102	1.09853e-86		E14.capillaries.RGCC	MGLL	18.1024	0.853647	1.93623e-69
E12.capillaries.TMEM100	PHACTR2	11.5434	0.749442	7.66614e-29		E13.capillaries.FABP4	ABLIM3	20.1087	1.82726	1.27107e-84		E14.capillaries.RGCC	LINC01235	18.0432	3.05977	2.27155e-67
E12.capillaries.TMEM100	CD274	11.5246	2.42015	1.3481e-28		E13.capillaries.FABP4	DPP4	20.0921	4.04678	1.86047e-83		E14.capillaries.RGCC	HSPA1B	18.0154	0.989065	1.26386e-68
E12.capillaries.TMEM100	ABHD17C	11.5244	2.44403	1.36713e-28		E13.capillaries.FABP4	AGXT	20.0233	6.21881	1.52107e-82		E14.capillaries.RGCC	PCGF2	17.9679	1.11004	7.21043e-68
E12.capillaries.TMEM100	PLSCR4	11.5145	1.04427	1.18376e-28		E13.capillaries.FABP4	TSHZ2	19.9898	1.44892	3.17659e-84		E14.capillaries.RGCC	MRPS24	17.9147	2.2796	8.38213e-67
E12.capillaries.TMEM100	ATAD2	11.4705	2.26711	2.42025e-28		E13.capillaries.FABP4	UGCG	19.9362	1.31754	7.38685e-84		E14.capillaries.RGCC	IER3	17.9127	1.15293	1.49854e-67
E12.capillaries.TMEM100	ABCB1	11.4702	1.2299	2.01216e-28		E13.capillaries.FABP4	SEC11A	19.7582	0.808908	7.83666e-83		E14.capillaries.RGCC	NDUFA13	17.8297	0.968111	4.16391e-67
E12.capillaries.TMEM100	GATA6	11.4638	2.56138	2.66462e-28		E13.capillaries.FABP4	PRKAG2	19.7466	2.09529	1.23691e-81		E14.capillaries.RGCC	NFKBIA	17.8247	0.74192	2.29419e-67
E12.capillaries.TMEM100	ATP10A	11.4538	6.4191	3.36067e-28		E13.capillaries.FABP4	AKR1C3	19.739	1.44855	4.77917e-82		E14.capillaries.RGCC	HPCAL1	17.7195	0.921254	2.75177e-66
E12.capillaries.TMEM100	EXOC6	11.4427	1.11908	2.56002e-28		E13.capillaries.FABP4	COL5A2	19.6967	3.40234	1.4854e-80		E14.capillaries.RGCC	ESAM	17.6824	0.621117	2.29247e-66
E12.capillaries.TMEM100	SFTPB	11.4401	5.8218	3.84107e-28		E13.capillaries.FABP4	ADGRL4	19.6881	0.760602	2.44895e-82		E14.capillaries.RGCC	PLSCR3	17.6246	3.17038	1.9161e-64
E12.capillaries.TMEM100	SAMD12	11.432	1.96442	3.41002e-28		E13.capillaries.FABP4	COL8A1	19.6414	2.67502	2.22808e-80		E14.capillaries.RGCC	ANXA11	17.58	0.911084	2.94687e-65
E12.capillaries.TMEM100	ITGA2	11.4229	1.39959	3.49252e-28		E13.capillaries.FABP4	EIF3F	19.59	0.858005	2.16148e-81		E14.capillaries.RGCC	ASS1	17.5323	1.12281	8.57208e-65
E12.capillaries.TMEM100	SLCO1A2	11.3087	8.65428	1.59565e-27		E13.capillaries.FABP4	SLC40A1	19.5688	1.52811	1.10909e-80		E14.capillaries.RGCC	C18orf32	17.5159	1.48196	2.02574e-64
E12.capillaries.TMEM100	HOPX	11.2919	2.42207	1.63578e-27		E13.capillaries.FABP4	GSTA1	19.5043	4.7778	1.09312e-78		E14.capillaries.RGCC	HSPA8	17.511	0.698671	5.14593e-65
E12.capillaries.TMEM100	KIAA1549	11.2567	2.76313	2.46603e-27		E13.capillaries.FABP4	GAPDH	19.5009	0.607007	6.45474e-81		E14.capillaries.RGCC	IRF1	17.5021	0.885317	7.85557e-65
E12.capillaries.TMEM100	NDNF	11.2455	2.08666	2.55533e-27		E13.capillaries.FABP4	RPL23A	19.4757	0.577887	1.00581e-80		E14.capillaries.RGCC	GSTP1	17.4394	0.639723	1.44792e-64
E12.capillaries.TMEM100	HEY1	11.2356	0.898101	2.20088e-27		E13.capillaries.FABP4	PLXDC2	19.3198	1.56295	9.59363e-79		E14.capillaries.RGCC	COL13A1	17.4279	2.94174	4.29799e-63
E12.capillaries.TMEM100	AC007952.4	11.1991	3.48601	4.6694e-27		E13.capillaries.FABP4	RARRES2	19.2901	2.68964	1.18286e-77		E14.capillaries.RGCC	IGHA2	17.3373	3.11197	1.59278e-62
E12.capillaries.TMEM100	NUTM2B-AS1	11.1766	1.33055	4.66042e-27		E13.capillaries.FABP4	EDNRB	19.2877	1.37209	1.51001e-78		E14.capillaries.RGCC	NR4A1	17.3285	0.915385	1.16653e-63
E12.capillaries.TMEM100	BICD1	11.0654	1.3748	1.57947e-26		E13.capillaries.FABP4	RAB13	19.2338	0.770602	1.25285e-78		E14.capillaries.RGCC	HTRA1	17.3043	0.921338	2.25451e-63
E12.capillaries.TMEM100	PLXNC1	11.0629	2.70168	1.88732e-26		E13.capillaries.FABP4	CES1	19.1929	3.60395	1.14025e-76		E14.capillaries.RGCC	LDHA	17.2863	0.726829	2.16136e-63
E12.capillaries.TMEM100	USP53	10.9661	1.47627	4.56473e-26		E13.capillaries.FABP4	PABPC1	19.1837	0.747338	2.92336e-78		E14.capillaries.RGCC	CYSLTR1	17.2409	1.2839	1.40972e-62
E12.capillaries.TMEM100	SLC7A1	10.9041	2.45078	9.75649e-26		E13.capillaries.FABP4	RPL34	19.1783	0.481372	2.38716e-78		E14.capillaries.RGCC	TRAPPC5	17.1229	2.00537	1.88159e-61
E12.capillaries.TMEM100	STARD3	10.8938	0.95201	8.73631e-26		E13.capillaries.FABP4	FLNB	19.1685	1.05826	6.61449e-78		E14.capillaries.RGCC	PLAC9	17.0896	1.41279	1.91327e-61
E12.capillaries.TMEM100	NCKAP5	10.8895	5.1437	1.25618e-25		E13.capillaries.FABP4	APOD	19.1016	2.05414	1.67784e-76		E14.capillaries.RGCC	TMEM150C	17.0531	1.24499	2.88302e-61
E12.capillaries.TMEM100	VPS13C	10.8421	0.81733	1.4189e-25		E13.capillaries.FABP4	RHOB	19.0349	0.839588	4.80583e-77		E14.capillaries.RGCC	PITPNC1	17.0396	1.04181	2.38077e-61
E12.capillaries.TMEM100	SERPINB1	10.8339	0.817442	1.5749e-25		E13.capillaries.FABP4	ORM2	19.0305	6.52579	5.36041e-75		E14.capillaries.RGCC	EGLN2	16.9287	1.61945	2.62656e-60
E12.capillaries.TMEM100	SFTPA1	10.8265	7.43598	2.41521e-25		E13.capillaries.FABP4	NAMPT	18.912	0.975901	5.23158e-76		E14.capillaries.RGCC	CDK2AP1	16.8941	1.65556	5.79241e-60
E12.capillaries.TMEM100	AQP1	10.8218	0.62322	1.41524e-25		E13.capillaries.FABP4	MT-ND4	18.6238	0.569916	6.45272e-74		E14.capillaries.RGCC	UPP1	16.8443	1.01936	5.75826e-60
E12.capillaries.TMEM100	EPN2	10.8031	0.930212	2.20632e-25		E13.capillaries.FABP4	RGS16	18.6033	1.76354	7.18006e-73		E14.capillaries.RGCC	TSPAN12	16.8003	0.976226	8.71718e-60
E12.capillaries.TMEM100	MT1F	10.7201	1.85808	5.93713e-25		E13.capillaries.FABP4	FTH1	18.5774	0.434486	1.23955e-73		E14.capillaries.RGCC	TSC22D3	16.772	0.747626	7.83015e-60
E12.capillaries.TMEM100	STX12	10.7062	0.807118	5.74342e-25		E13.capillaries.FABP4	FBN1	18.5178	1.70665	2.34453e-72		E14.capillaries.RGCC	TSC22D1	16.7188	0.668289	1.38658e-59
E12.capillaries.TMEM100	PHACTR4	10.6959	0.770103	6.33648e-25		E13.capillaries.FABP4	THY1	18.459	2.09569	1.14782e-71		E14.capillaries.RGCC	FAM110D	16.6578	1.07843	1.13194e-58
E12.capillaries.TMEM100	SULT1C4	10.6832	1.31766	7.98392e-25		E13.capillaries.FABP4	IL33	18.4411	1.1138	2.48293e-72		E14.capillaries.RGCC	CHCHD7	16.6063	1.39253	3.62864e-58

## Sheet: S2E
Table S2E. Differentially expressed genes for artery subsets.
group	names	scores	logfoldchanges	pvals_adj		group	names	scores	logfoldchanges	pvals_adj		group	names	scores	logfoldchanges	pvals_adj
E15.arteries.DNAJB1	JUND	114.889	2.76326	0		E16.arteries.CLU	MALAT1	85.5535	4.61549	0		E17.arteries.COL1A1	SPARC	61.7191	2.22376	0
E15.arteries.DNAJB1	HSP90AA1	94.7259	1.955	0		E16.arteries.CLU	PTRF	61.6632	2.90588	0		E17.arteries.COL1A1	IGFBP7	56.3236	1.70521	0
E15.arteries.DNAJB1	FOSB	93.9203	2.34657	0		E16.arteries.CLU	SEPW1	61.0459	2.90893	0		E17.arteries.COL1A1	COL4A1	50.6398	1.88335	0
E15.arteries.DNAJB1	HSPA1A	92.2655	2.83983	0		E16.arteries.CLU	CLU	57.6255	2.5289	0		E17.arteries.COL1A1	COL4A2	48.0959	1.93334	0
E15.arteries.DNAJB1	DNAJA1	86.9218	1.987	0		E16.arteries.CLU	C10orf10	56.8967	3.29334	0		E17.arteries.COL1A1	HSPG2	45.6135	1.30947	0
E15.arteries.DNAJB1	HSPH1	85.551	2.71317	0		E16.arteries.CLU	NEAT1	55.8686	2.28494	0		E17.arteries.COL1A1	INSR	42.5	1.43981	0
E15.arteries.DNAJB1	HSPA1B	83.8613	2.51484	0		E16.arteries.CLU	ATP5E	55.6094	2.49597	0		E17.arteries.COL1A1	PLVAP	38.6056	1.54893	8.43854e-297
E15.arteries.DNAJB1	DNAJB1	83.0755	2.33704	0		E16.arteries.CLU	ATP5J	51.1829	2.39215	0		E17.arteries.COL1A1	A2M	34.3304	0.673511	2.50288e-242
E15.arteries.DNAJB1	HES1	77.574	2.36632	0		E16.arteries.CLU	ADIRF	50.9759	2.14828	0		E17.arteries.COL1A1	HTRA1	33.0113	1.1679	7.62883e-222
E15.arteries.DNAJB1	SOCS3	75.5323	2.15512	0		E16.arteries.CLU	ATP5G2	50.4526	2.35365	0		E17.arteries.COL1A1	GJA4	31.3166	0.990375	3.00801e-202
E15.arteries.DNAJB1	HSP90AB1	70.7666	1.36095	0		E16.arteries.CLU	GLTSCR2	50.2199	2.72923	0		E17.arteries.COL1A1	LAMB1	31.2894	1.4459	3.49548e-199
E15.arteries.DNAJB1	CCNL1	69.8058	1.66928	0		E16.arteries.CLU	MT2A	49.522	2.07209	0		E17.arteries.COL1A1	COL15A1	31.1402	2.18475	6.57772e-196
E15.arteries.DNAJB1	RACK1	67.7083	1.87465	0		E16.arteries.CLU	SDPR	49.3526	3.26052	0		E17.arteries.COL1A1	MCAM	30.8412	1.20726	5.45008e-195
E15.arteries.DNAJB1	PPP1R15A	67.5747	1.63592	0		E16.arteries.CLU	S100A6	49.0098	0.941545	0		E17.arteries.COL1A1	MMP2	30.7854	1.19704	1.7749e-194
E15.arteries.DNAJB1	MCL1	67.3039	1.52494	0		E16.arteries.CLU	IGF2	43.4236	2.57878	0		E17.arteries.COL1A1	KDR	29.0622	1.04447	1.00441e-174
E15.arteries.DNAJB1	KDM6B	66.6055	2.39144	0		E16.arteries.CLU	MT1E	42.6548	2.85964	0		E17.arteries.COL1A1	MAP1B	28.8105	1.10624	1.64984e-171
E15.arteries.DNAJB1	C2CD4B	66.4544	2.98781	0		E16.arteries.CLU	ATP5L	42.294	2.05955	0		E17.arteries.COL1A1	MIR4435-2HG	28.7877	2.24638	5.74619e-169
E15.arteries.DNAJB1	YBX3	65.9908	1.45529	0		E16.arteries.CLU	GUCY1A3	39.2914	3.7368	1.01812e-298		E17.arteries.COL1A1	COL18A1	27.9076	0.905723	9.82116e-162
E15.arteries.DNAJB1	HSPD1	63.251	1.85026	0		E16.arteries.CLU	IFITM1	39.047	1.66987	2.99349e-305		E17.arteries.COL1A1	VWA1	26.9754	1.46791	2.23934e-150
E15.arteries.DNAJB1	MAFF	62.8995	2.03002	0		E16.arteries.CLU	SNHG8	38.8731	1.95589	3.63748e-299		E17.arteries.COL1A1	PLOD1	26.1527	1.24222	4.66934e-142
E15.arteries.DNAJB1	ATF3	61.8598	2.0155	0		E16.arteries.CLU	SNHG7	38.7999	1.96084	4.4208e-298		E17.arteries.COL1A1	MYO1B	25.9678	1.66535	1.40686e-139
E15.arteries.DNAJB1	MIDN	61.7857	1.60926	0		E16.arteries.CLU	CTGF	37.8454	2.49947	4.18811e-283		E17.arteries.COL1A1	COL6A2	25.4366	1.49103	2.46073e-134
E15.arteries.DNAJB1	IRF1	61.4279	1.836	0		E16.arteries.CLU	SEP15	37.4142	2.12673	2.76623e-278		E17.arteries.COL1A1	MT-CO2	25.1604	0.673698	9.9546e-134
E15.arteries.DNAJB1	KLF2	61.4185	1.55004	0		E16.arteries.CLU	ABI3BP	37.1934	3.33307	5.04761e-271		E17.arteries.COL1A1	KIAA1147	24.9851	1.99123	1.61363e-129
E15.arteries.DNAJB1	HNRNPU	61.2365	1.48834	0		E16.arteries.CLU	ATP5I	36.5013	2.10992	3.35899e-266		E17.arteries.COL1A1	VWF	24.5529	0.901513	1.36543e-126
E15.arteries.DNAJB1	UBE2S	61.1828	2.18281	0		E16.arteries.CLU	ATP5G3	36.4962	2.00355	1.67764e-266		E17.arteries.COL1A1	NID1	23.9738	1.17831	3.34271e-120
E15.arteries.DNAJB1	JUNB	61.1196	1.41951	0		E16.arteries.CLU	CD74	36.4653	1.11861	2.9172e-271		E17.arteries.COL1A1	MT-CO3	23.7579	0.644539	1.44619e-119
E15.arteries.DNAJB1	BAG3	60.2887	1.94389	0		E16.arteries.CLU	AES	36.3744	1.63159	2.81818e-267		E17.arteries.COL1A1	GNG11	23.556	0.523147	2.56516e-117
E15.arteries.DNAJB1	FOS	60.0979	1.69536	0		E16.arteries.CLU	GPX1	36.3742	2.08265	6.33019e-265		E17.arteries.COL1A1	C1orf54	23.4259	1.16215	4.93765e-115
E15.arteries.DNAJB1	KLF4	59.8067	1.59722	0		E16.arteries.CLU	MT1M	36.186	3.28037	1.17301e-257		E17.arteries.COL1A1	CXorf36	23.3434	1.62273	4.21532e-114
E15.arteries.DNAJB1	ARL5B	59.4757	2.32752	0		E16.arteries.CLU	USMG5	36.048	1.91231	2.29901e-261		E17.arteries.COL1A1	GJA5	23.2157	0.827342	8.85478e-114
E15.arteries.DNAJB1	JMJD1C	59.4709	1.6514	0		E16.arteries.CLU	ZFAS1	35.5756	1.72096	2.94446e-255		E17.arteries.COL1A1	MLEC	22.8876	1.041	3.79826e-110
E15.arteries.DNAJB1	DNAJB6	59.4131	1.53553	0		E16.arteries.CLU	LGALS3	35.3639	1.12439	1.50863e-254		E17.arteries.COL1A1	UNC5B	22.7066	1.03224	1.70514e-108
E15.arteries.DNAJB1	HSPA8	58.8212	1.34083	0		E16.arteries.CLU	MT1X	34.7099	2.32533	2.03656e-240		E17.arteries.COL1A1	PRSS23	22.5293	0.885717	3.8568e-107
E15.arteries.DNAJB1	MSX1	57.5107	1.85294	0		E16.arteries.CLU	ATP5B	34.6349	1.83517	1.16825e-242		E17.arteries.COL1A1	SEPT7	22.0695	1.03284	6.55508e-103
E15.arteries.DNAJB1	IER5L	56.2994	2.27371	0		E16.arteries.CLU	ATPIF1	34.3768	1.93698	1.45617e-238		E17.arteries.COL1A1	APCDD1	21.8961	2.06901	2.25725e-100
E15.arteries.DNAJB1	SLC38A2	56.1219	1.52359	0		E16.arteries.CLU	SSFA2	34.0237	1.74672	1.10456e-234		E17.arteries.COL1A1	LAMC1	21.8953	0.906067	3.43432e-101
E15.arteries.DNAJB1	PPP1R15B	55.8615	1.89578	0		E16.arteries.CLU	ALDOA	33.8962	1.54821	4.31715e-234		E17.arteries.COL1A1	FAM198B	21.8823	1.38634	7.09534e-101
E15.arteries.DNAJB1	EGR1	55.6333	1.71612	0		E16.arteries.CLU	SEPP1	33.8444	2.50464	6.07912e-230		E17.arteries.COL1A1	FAM167B	21.8314	1.45183	3.22182e-100
E15.arteries.DNAJB1	FAM133B	55.5674	1.63118	0		E16.arteries.CLU	ATP5D	33.8372	1.85177	4.88613e-232		E17.arteries.COL1A1	STAB1	21.8127	1.0328	2.45576e-100
E15.arteries.DNAJB1	CDKN1A	55.3109	1.62872	0		E16.arteries.CLU	ATP5C1	33.3396	1.86097	1.28535e-225		E17.arteries.COL1A1	PRKCDBP	21.6213	1.25316	1.54447e-98
E15.arteries.DNAJB1	IER5	55.1416	1.82817	0		E16.arteries.CLU	ATP5H	33.3293	1.92647	4.27795e-225		E17.arteries.COL1A1	MRPL17	21.6087	0.750327	7.99892e-99
E15.arteries.DNAJB1	NR4A2	54.8252	1.82935	0		E16.arteries.CLU	TIMP3	33.1808	1.07325	8.41015e-227		E17.arteries.COL1A1	NUDT4	21.5391	0.728273	2.26598e-98
E15.arteries.DNAJB1	TSC22D2	54.4242	1.95076	0		E16.arteries.CLU	SULF1	32.8249	1.64668	3.51821e-220		E17.arteries.COL1A1	ENG	21.4501	0.593163	1.13411e-97
E15.arteries.DNAJB1	DDX3X	54.2795	1.32206	0		E16.arteries.CLU	HLA-DRB1	32.3418	1.0309	3.45919e-216		E17.arteries.COL1A1	AQP1	21.3223	0.712193	1.36061e-96
E15.arteries.DNAJB1	JUN	54.1868	1.42862	0		E16.arteries.CLU	C14orf2	32.0712	1.85645	9.32497e-210		E17.arteries.COL1A1	TNFRSF4	21.3111	1.03245	5.77639e-96
E15.arteries.DNAJB1	TCEAL9	54.027	1.85747	0		E16.arteries.CLU	ATP5F1	30.9635	1.84874	4.26058e-196		E17.arteries.COL1A1	RAMP3	21.2859	0.951975	7.65727e-96
E15.arteries.DNAJB1	THBD	53.9019	1.60834	0		E16.arteries.CLU	GPX3	30.9209	1.57129	1.54862e-195		E17.arteries.COL1A1	GRN	21.2469	0.571193	7.47297e-96
E15.arteries.DNAJB1	HSPE1	53.6492	1.39488	0		E16.arteries.CLU	VIMP	30.8279	1.96176	3.22612e-194		E17.arteries.COL1A1	ITGA1	21.1106	0.956021	2.79721e-94
E15.arteries.DNAJB1	NRARP	53.247	2.16167	0		E16.arteries.CLU	RTFDC1	30.644	2.06221	1.21491e-191		E17.arteries.COL1A1	FAM129B	20.9725	1.42404	6.55998e-93
E15.arteries.DNAJB1	DUSP5	53.2239	1.95466	0		E16.arteries.CLU	C6orf48	30.6419	2.04532	1.17153e-191		E17.arteries.COL1A1	HYAL2	20.8401	0.571926	2.14635e-92
E15.arteries.DNAJB1	BTG2	52.973	1.43723	0		E16.arteries.CLU	SERPINE2	30.0033	1.34177	1.49831e-186		E17.arteries.COL1A1	NOTCH4	20.8254	0.562489	3.17774e-92
E15.arteries.DNAJB1	LDLR	52.8358	1.69648	0		E16.arteries.CLU	FAM96B	29.8803	1.51979	3.14854e-184		E17.arteries.COL1A1	JAG2	20.6411	0.640241	1.64226e-90
E15.arteries.DNAJB1	BHLHE40	52.3633	1.5559	0		E16.arteries.CLU	PLA2G16	29.8179	1.72696	9.15207e-183		E17.arteries.COL1A1	OAF	20.5717	1.23462	1.84859e-89
E15.arteries.DNAJB1	ARIH1	52.3601	1.98105	0		E16.arteries.CLU	ATP5A1	29.4603	1.80655	1.46787e-178		E17.arteries.COL1A1	CD93	20.2151	0.507137	4.15566e-87
E15.arteries.DNAJB1	EIF1	52.3301	0.721733	0		E16.arteries.CLU	TMSB4X	29.0879	0.478199	1.43717e-176		E17.arteries.COL1A1	NDST1	20.1888	1.43239	3.58962e-86
E15.arteries.DNAJB1	NR4A1	52.0904	1.45236	0		E16.arteries.CLU	LHFP	28.944	2.43361	1.21412e-171		E17.arteries.COL1A1	MT-ND2	20.1235	0.505853	1.91808e-86
E15.arteries.DNAJB1	EFNB2	51.9678	1.1683	0		E16.arteries.CLU	PRKCDBP	28.6067	1.48212	1.45853e-170		E17.arteries.COL1A1	VASH1	20.1163	0.935619	8.08196e-86
E15.arteries.DNAJB1	ELOC	50.9928	1.74125	0		E16.arteries.CLU	FAM127A	28.528	1.99223	1.22225e-167		E17.arteries.COL1A1	CDH5	20.0639	0.495146	8.75119e-86
E15.arteries.DNAJB1	NAMPT	50.9903	1.59955	0		E16.arteries.CLU	C19orf70	28.4533	1.58604	1.70665e-167		E17.arteries.COL1A1	PLXND1	19.7376	0.678755	6.73315e-83
E15.arteries.DNAJB1	GNAS	50.9072	1.04907	0		E16.arteries.CLU	CYR61	28.2293	1.64238	1.92442e-165		E17.arteries.COL1A1	SLC7A11	19.7034	2.18117	6.52871e-82
E15.arteries.DNAJB1	STC1	50.6702	1.86848	0		E16.arteries.CLU	SEPT7	28.1637	1.28234	1.95661e-165		E17.arteries.COL1A1	TTYH3	19.6466	1.36499	9.2273e-82
E15.arteries.DNAJB1	CHORDC1	50.2314	1.88818	0		E16.arteries.CLU	ATP5G1	27.9488	1.88606	1.99588e-161		E17.arteries.COL1A1	SEPT2	19.6226	0.955771	6.02073e-82
E15.arteries.DNAJB1	ZC3HAV1	50.1539	1.73905	0		E16.arteries.CLU	RPS27A	27.5628	0.463004	2.07974e-159		E17.arteries.COL1A1	NRCAM	19.5504	2.57069	1.24974e-80
E15.arteries.DNAJB1	DNAJA4	50.1461	2.49218	0		E16.arteries.CLU	RPS17	27.561	1.1953	4.73481e-158		E17.arteries.COL1A1	MT-CYB	19.462	0.528438	4.87791e-81
E15.arteries.DNAJB1	NUFIP2	49.6071	1.56127	0		E16.arteries.CLU	KIAA1462	27.5599	2.24403	1.14431e-156		E17.arteries.COL1A1	PFN1	19.2351	0.480743	7.1373e-79
E15.arteries.DNAJB1	SOCS2	49.1098	1.61355	0		E16.arteries.CLU	FAM107A	27.5077	0.961223	4.00546e-158		E17.arteries.COL1A1	LAMA4	19.2328	0.790112	9.33988e-79
E15.arteries.DNAJB1	SERTAD1	49.0649	1.36559	0		E16.arteries.CLU	HLA-DPA1	27.5009	1.03552	5.79756e-158		E17.arteries.COL1A1	FZD4	19.072	0.798992	1.77267e-77
E15.arteries.DNAJB1	ABL2	48.6974	1.54616	0		E16.arteries.CLU	TUSC3	27.4789	1.46806	1.06269e-156		E17.arteries.COL1A1	MPZL2	18.8934	1.0432	5.60886e-76
E15.arteries.DNAJB1	C16orf72	48.2846	1.70471	0		E16.arteries.CLU	RPL34	27.1037	0.492169	2.20588e-154		E17.arteries.COL1A1	ITGB1	18.8886	0.417814	2.50912e-76
E15.arteries.DNAJB1	BTG1	48.0111	1.03628	0		E16.arteries.CLU	RPS25	26.958	0.510408	1.26449e-152		E17.arteries.COL1A1	MT-CO1	18.8633	0.505886	2.73673e-76
E15.arteries.DNAJB1	BCL2L11	47.7261	2.23771	0		E16.arteries.CLU	RPL35A	26.7299	0.489136	2.15417e-150		E17.arteries.COL1A1	MYO10	18.8491	0.812062	1.02488e-75
E15.arteries.DNAJB1	INTS6	47.5067	1.58969	0		E16.arteries.CLU	SEPT2	26.5517	1.27554	1.22513e-147		E17.arteries.COL1A1	THSD7A	18.8109	0.57164	1.33281e-75
E15.arteries.DNAJB1	LMO2	47.453	1.32788	0		E16.arteries.CLU	LINC00493	26.4815	1.8819	1.08008e-145		E17.arteries.COL1A1	NOSTRIN	18.7129	1.12681	1.50749e-74
E15.arteries.DNAJB1	FLT1	47.4247	1.21839	0		E16.arteries.CLU	C8orf59	26.2152	1.44649	1.3461e-143		E17.arteries.COL1A1	NREP	18.6234	0.97437	7.60537e-74
E15.arteries.DNAJB1	IFRD1	47.0596	1.52519	0		E16.arteries.CLU	SELT	26.2098	1.7401	4.12171e-143		E17.arteries.COL1A1	MINOS1	18.5328	0.961815	2.59572e-73
E15.arteries.DNAJB1	SFPQ	46.7305	1.15651	0		E16.arteries.CLU	RPL32	26.0858	0.444406	1.96505e-143		E17.arteries.COL1A1	HECW2	18.3494	0.92974	7.57921e-72
E15.arteries.DNAJB1	EGR3	46.7202	1.91472	0		E16.arteries.CLU	RARRES3	25.9299	2.22584	1.08249e-139		E17.arteries.COL1A1	CD276	18.3373	1.66506	2.03782e-71
E15.arteries.DNAJB1	SEM1	46.5927	1.38607	0		E16.arteries.CLU	ATP5O	25.8011	1.85691	9.00507e-139		E17.arteries.COL1A1	PREX2	18.3363	0.623338	7.84551e-72
E15.arteries.DNAJB1	DDX3Y	46.3101	1.89855	0		E16.arteries.CLU	SERPING1	25.6143	0.960796	9.14225e-138		E17.arteries.COL1A1	CASC15	18.2722	2.60547	8.76369e-71
E15.arteries.DNAJB1	DUSP1	46.2119	1.05595	0		E16.arteries.CLU	RPS27	25.562	0.50066	1.00412e-137		E17.arteries.COL1A1	RGS3	18.2194	0.617473	5.68873e-71
E15.arteries.DNAJB1	RAB21	45.7854	1.5071	0		E16.arteries.CLU	RPL11	25.5087	0.408904	2.32076e-137		E17.arteries.COL1A1	ADAMTS6	18.1273	0.814367	3.31629e-70
E15.arteries.DNAJB1	TRA2B	45.5349	1.21238	0		E16.arteries.CLU	B2M	25.4911	0.289809	2.33114e-137		E17.arteries.COL1A1	TMEM255B	17.9308	0.774035	1.06195e-68
E15.arteries.DNAJB1	BEX3	45.4186	1.45553	0		E16.arteries.CLU	MT-ND4L	25.4346	1.20102	2.00604e-135		E17.arteries.COL1A1	APP	17.9246	0.378174	7.2315e-69
E15.arteries.DNAJB1	ELOB	45.378	1.31185	0		E16.arteries.CLU	WBSCR22	25.2548	2.06384	6.4966e-133		E17.arteries.COL1A1	ROBO4	17.8954	0.800706	2.00583e-68
E15.arteries.DNAJB1	CSRNP1	45.0034	1.35594	0		E16.arteries.CLU	MT-ATP8	25.1623	1.40684	9.97102e-133		E17.arteries.COL1A1	AES	17.8203	0.81929	5.59896e-68
E15.arteries.DNAJB1	DNTTIP2	44.7913	1.51137	0		E16.arteries.CLU	PTGIS	24.9981	3.13096	1.12221e-129		E17.arteries.COL1A1	NDUFB2	17.6926	0.489235	4.54986e-67
E15.arteries.DNAJB1	IER2	44.5854	1.09823	0		E16.arteries.CLU	MINOS1	24.6058	1.28047	1.85441e-127		E17.arteries.COL1A1	MT-ND5	17.589	0.47243	2.22174e-66
E15.arteries.DNAJB1	KLF10	44.3645	1.45561	0		E16.arteries.CLU	MKL2	24.5814	1.6373	1.08693e-126		E17.arteries.COL1A1	ITGA5	17.5449	0.539878	5.70753e-66
E15.arteries.DNAJB1	ZFP36	44.1377	1.25537	0		E16.arteries.CLU	HLA-DRA	24.5637	0.821076	1.29542e-127		E17.arteries.COL1A1	RAI14	17.4963	0.788336	1.73926e-65
E15.arteries.DNAJB1	CD81	43.9059	1.0304	0		E16.arteries.CLU	C9orf3	24.4196	1.41239	2.47338e-125		E17.arteries.COL1A1	OAZ3	17.4198	1.95957	1.28319e-64
E15.arteries.DNAJB1	INSIG1	43.7885	1.56016	0		E16.arteries.CLU	RPL13	24.3449	0.378209	1.12613e-125		E17.arteries.COL1A1	MMP14	17.3562	0.960598	2.20789e-64
E15.arteries.DNAJB1	DDX5	43.5328	0.706102	0		E16.arteries.CLU	LTC4S	24.281	0.995464	3.3051e-124		E17.arteries.COL1A1	CCDC85B	17.3525	0.429758	1.33995e-64
E15.arteries.DNAJB1	MYADM	43.4895	1.3716	0		E16.arteries.CLU	FAU	24.2157	0.403699	3.34708e-124		E17.arteries.COL1A1	FLNA	17.3515	0.570023	1.5861e-64
E15.arteries.DNAJB1	VMP1	43.3145	1.27649	0		E16.arteries.CLU	C10orf128	24.2085	2.13423	1.45258e-122		E17.arteries.COL1A1	PODXL	17.3307	0.451715	1.81645e-64
E15.arteries.DNAJB1	SLC2A3	43.1426	1.58217	0		E16.arteries.CLU	PPDPF	24.1885	0.716513	1.69867e-123		E17.arteries.COL1A1	ABRACL	17.2959	0.696418	4.56326e-64
E15.arteries.DNAJB1	TNFRSF10D	42.9335	1.51465	0		E16.arteries.CLU	TROVE2	24.1495	1.5822	1.82461e-122		E17.arteries.COL1A1	IGFBP3	17.2748	0.704696	4.23152e-64
E15.arteries.DNAJB1	FUS	42.523	1.01504	0		E16.arteries.CLU	C19orf66	23.723	1.62115	2.4809e-118		E17.arteries.COL1A1	ATP1B3	17.2023	0.504879	1.79814e-63
E15.arteries.DNAJB1	C11orf96	42.3179	2.33674	0		E16.arteries.CLU	UFD1L	23.7127	1.69533	3.30556e-118		E17.arteries.COL1A1	ARHGDIB	17.1762	0.584391	2.90079e-63
E15.arteries.DNAJB1	GADD45B	42.2887	1.30987	0		E16.arteries.CLU	SERTAD4-AS1	23.4882	1.75767	5.90125e-116		E17.arteries.COL1A1	ATOX1	17.1735	0.51605	2.89705e-63
E15.arteries.DNAJB1	HBEGF	42.1369	1.32854	0		E16.arteries.CLU	ATP5J2	23.4642	1.44953	4.08188e-116		E17.arteries.COL1A1	PPIB	17.1123	0.444946	7.3186e-63
E15.arteries.DNAJB1	EIF5	42.1198	1.02389	0		E16.arteries.CLU	RPL18A	23.463	0.432237	7.24312e-117		E17.arteries.COL1A1	IL3RA	17.0841	0.534199	1.27276e-62
E15.arteries.DNAJB1	CCNT1	41.7122	1.7745	0		E16.arteries.CLU	CLDN10	23.2803	2.64019	1.60428e-113		E17.arteries.COL1A1	RNF145	17.0034	0.707381	5.81732e-62
E15.arteries.DNAJB1	UBE2D3	41.6038	0.944118	0		E16.arteries.CLU	ASS1	23.0698	0.881921	1.51908e-112		E17.arteries.COL1A1	SERPINH1	16.9721	0.545483	8.13231e-62
E15.arteries.DNAJB1	ZFAND2A	41.5284	1.92116	0		E16.arteries.CLU	STRA13	22.9424	2.01136	1.12964e-110		E17.arteries.COL1A1	SAT1	16.9194	0.536654	1.51868e-61
E15.arteries.DNAJB1	HNRNPA2B1	41.2996	0.732533	0		E16.arteries.CLU	MESDC2	22.8679	1.82932	3.83429e-110		E17.arteries.COL1A1	TGFB1	16.8826	0.604043	3.8552e-61
E15.arteries.DNAJB1	ARID4B	40.9061	1.11965	0		E16.arteries.CLU	FAM63B	22.7987	2.23075	3.34e-109		E17.arteries.COL1A1	MT-ND1	16.7644	0.43496	1.7728e-60
E15.arteries.DNAJB1	TPT1	40.8206	0.545663	0		E16.arteries.CLU	PLAC9	22.7734	1.22019	1.25915e-109		E17.arteries.COL1A1	SLC39A8	16.6551	1.05659	2.22611e-59
E15.arteries.DNAJB1	LMNA	40.6771	0.962656	0		E16.arteries.CLU	C1orf123	22.7504	1.60026	3.46475e-109		E17.arteries.COL1A1	ATP5J2	16.6091	1.01116	3.62891e-59
E15.arteries.DNAJB1	EMP1	40.4773	1.04061	0		E16.arteries.CLU	ICAM2	22.7053	0.580997	1.74586e-109		E17.arteries.COL1A1	SLC26A2	16.4949	0.927155	2.74549e-58
E15.arteries.DNAJB1	UBC	40.4672	0.672917	0		E16.arteries.CLU	FAM127B	22.6673	1.72427	2.19149e-108		E17.arteries.COL1A1	HEG1	16.4035	0.4429	7.14059e-58
E15.arteries.DNAJB1	NECTIN2	40.2912	1.39382	0		E16.arteries.CLU	LYRM5	22.6228	2.01759	9.66677e-108		E17.arteries.COL1A1	PTPRK	16.2387	0.82572	1.34362e-56
E15.arteries.DNAJB1	DNAJB4	40.2864	1.29138	0		E16.arteries.CLU	PROSC	22.3358	2.36627	5.65422e-105		E17.arteries.COL1A1	CLIC1	16.2347	0.426685	1.11766e-56
E15.arteries.DNAJB1	AFDN	40.2547	1.37796	0		E16.arteries.CLU	GLUL	22.3246	0.778222	7.25744e-106		E17.arteries.COL1A1	MT-ND4	16.1283	0.432628	4.40294e-56
E15.arteries.DNAJB1	AFF4	40.2095	1.17571	0		E16.arteries.CLU	GABARAP	22.3244	1.11362	8.93108e-106		E17.arteries.COL1A1	CTNNB1	16.1131	0.475644	7.09498e-56
E15.arteries.DNAJB1	RAB5A	39.8503	1.29936	0		E16.arteries.CLU	RPS12	22.2283	0.38042	2.3998e-105		E17.arteries.COL1A1	FSCN1	16.0556	0.841611	2.40874e-55
E15.arteries.DNAJB1	SAT1	39.7754	1.07802	0		E16.arteries.CLU	CAV1	22.2036	0.573109	6.18359e-105		E17.arteries.COL1A1	C19orf24	16.0135	1.07554	4.51557e-55
E15.arteries.DNAJB1	GRASP	39.6048	1.24144	0		E16.arteries.CLU	SEPT9	21.9485	1.36153	3.89825e-102		E17.arteries.COL1A1	MARCKSL1	15.9534	0.588673	9.74139e-55
E15.arteries.DNAJB1	CREBRF	39.6039	1.33151	0		E16.arteries.CLU	EPB41L4A-AS1	21.9425	1.77013	9.46e-102		E17.arteries.COL1A1	FJX1	15.9099	2.01444	3.72275e-54
E15.arteries.DNAJB1	TCP1	39.5907	1.15278	0		E16.arteries.CLU	RPL19	21.8925	0.376948	3.01586e-102		E17.arteries.COL1A1	FAP	15.8567	1.14058	5.83018e-54
E15.arteries.DNAJB1	GNAI2	39.5371	0.816754	0		E16.arteries.CLU	RPS8	21.8518	0.38318	5.16222e-102		E17.arteries.COL1A1	GRAMD1A	15.8008	0.642965	1.06501e-53
E15.arteries.DNAJB1	SOS1	39.5124	1.23485	0		E16.arteries.CLU	PI16	21.7715	1.83325	3.48201e-100		E17.arteries.COL1A1	MPZL1	15.7855	0.650894	1.3868e-53
E15.arteries.DNAJB1	UBB	39.3637	0.722682	0		E16.arteries.CLU	LINC00116	21.7077	1.71006	9.9773e-100		E17.arteries.COL1A1	CDK2AP1	15.7608	1.1097	2.43468e-53
E15.arteries.DNAJB1	VEGFC	39.2438	1.04246	0		E16.arteries.CLU	TMEM100	21.6416	1.13554	1.29257e-99		E17.arteries.COL1A1	EFNA1	15.732	0.486443	2.40565e-53
E15.arteries.DNAJB1	KBTBD2	39.0839	1.33537	0		E16.arteries.CLU	FAM65A	21.6021	1.67858	7.7014e-99		E17.arteries.COL1A1	CD34	15.7149	0.435851	3.40917e-53
E15.arteries.DNAJB1	UTRN	39.0833	0.903202	0		E16.arteries.CLU	TSPAN2	21.3711	0.831244	2.8775e-97		E17.arteries.COL1A1	LAMA5	15.698	0.697023	5.24817e-53
E15.arteries.DNAJB1	ADAMTS4	38.9877	1.90696	0		E16.arteries.CLU	LY6E	21.3211	0.732245	5.34206e-97		E17.arteries.COL1A1	CTSB	15.4705	0.487787	1.43683e-51
E15.arteries.DNAJB1	ALB	38.7594	1.87009	0		E16.arteries.CLU	SEPT11	21.2855	1.62522	4.23539e-96		E17.arteries.COL1A1	ADGRF5	15.461	0.477397	1.60568e-51
E15.arteries.DNAJB1	SRSF7	38.6813	0.991962	0		E16.arteries.CLU	RPS5	21.2242	0.436997	2.99764e-96		E17.arteries.COL1A1	GSDMC	15.4481	2.85148	4.44413e-51
E15.arteries.DNAJB1	COPS9	38.6768	1.34594	0		E16.arteries.CLU	C5orf56	21.1844	2.34431	6.84638e-95		E17.arteries.COL1A1	NOTCH1	15.4426	0.560242	2.35849e-51
E15.arteries.DNAJB1	RBP7	38.6467	1.38517	0		E16.arteries.CLU	RPL31	21.0958	0.61809	7.09947e-95		E17.arteries.COL1A1	DCHS1	15.4337	0.754966	3.01683e-51
E15.arteries.DNAJB1	RSRP1	38.4137	1.04703	0		E16.arteries.CLU	EEF1D	21.09	0.486652	6.20902e-95		E17.arteries.COL1A1	FLT1	15.3967	0.458168	3.64184e-51
E15.arteries.DNAJB1	FOSL2	38.4131	1.15058	2.90054e-307		E16.arteries.CLU	RPL10	21.0257	0.339773	1.19887e-94		E17.arteries.COL1A1	FHL3	15.2751	0.903588	3.34337e-50
E15.arteries.DNAJB1	STAT3	38.1635	0.9158	2.02399e-304		E16.arteries.CLU	IFITM3	21.0221	0.325647	1.38703e-94		E17.arteries.COL1A1	ETS1	15.2653	0.514663	3.00296e-50
E15.arteries.DNAJB1	GNAI3	38.1559	1.1454	3.99854e-303		E16.arteries.CLU	FAM213A	20.9373	1.63154	3.99645e-93		E17.arteries.COL1A1	LDHB	15.2603	0.562458	3.45835e-50
E15.arteries.DNAJB1	RPL23	37.9684	0.798689	8.50173e-302		E16.arteries.CLU	RPS4X	20.8131	0.395906	1.00142e-92		E17.arteries.COL1A1	PLAU	15.2571	1.47904	5.413e-50
E15.arteries.DNAJB1	SQSTM1	37.8439	0.978291	2.00382e-299		E16.arteries.CLU	CLIC3	20.7723	1.71437	1.61946e-91		E17.arteries.COL1A1	PLEKHA1	15.2078	0.608805	7.75638e-50
E15.arteries.DNAJB1	FOXC1	37.8432	1.43159	3.11242e-297		E16.arteries.CLU	TMEM261	20.7203	1.64784	2.96876e-91		E17.arteries.COL1A1	DYSF	15.2055	0.938157	9.44135e-50
E15.arteries.DNAJB1	ZFAND5	37.7343	1.00942	1.47883e-297		E16.arteries.CLU	RPS13	20.3705	0.383425	6.17309e-89		E17.arteries.COL1A1	ARHGAP4	15.1771	0.650141	1.22072e-49
E15.arteries.DNAJB1	H3F3B	37.6803	0.559299	1.74069e-297		E16.arteries.CLU	RPS15	20.3481	0.347062	9.4595e-89		E17.arteries.COL1A1	CPNE5	15.0923	0.916469	4.95616e-49
E15.arteries.DNAJB1	RSRC2	37.6064	1.01553	1.60927e-295		E16.arteries.CLU	GCHFR	20.2545	1.69	3.20812e-87		E17.arteries.COL1A1	SERF2	15.0728	0.275352	5.01823e-49
E15.arteries.DNAJB1	BCLAF1	37.5685	1.05298	8.09255e-295		E16.arteries.CLU	NNMT	20.2422	0.746609	1.14711e-87		E17.arteries.COL1A1	PDIA4	14.9933	0.589137	1.76049e-48
E15.arteries.DNAJB1	ANGPT2	37.5157	1.78642	9.55576e-291		E16.arteries.CLU	HLA-DPB1	20.1398	0.753742	7.80067e-87		E17.arteries.COL1A1	COMT	14.9723	0.482601	2.24043e-48
E15.arteries.DNAJB1	IL6ST	37.4426	0.916889	1.72966e-293		E16.arteries.CLU	FHL1	20.131	1.11816	1.89309e-86		E17.arteries.COL1A1	PXDN	14.964	0.750816	2.98255e-48
E15.arteries.DNAJB1	UGCG	37.4362	1.34228	3.17461e-291		E16.arteries.CLU	C21orf59	20.1278	1.77289	3.3768e-86		E17.arteries.COL1A1	ESAM	14.9624	0.363176	2.45792e-48
E15.arteries.DNAJB1	INHBB	37.376	1.61217	2.00103e-289		E16.arteries.CLU	FGD5-AS1	20.0777	1.3122	5.15083e-86		E17.arteries.COL1A1	MRPL41	14.9381	0.539101	3.77992e-48
E15.arteries.DNAJB1	RBBP6	37.2831	1.21471	1.63356e-289		E16.arteries.CLU	C20orf24	19.998	1.51825	2.80565e-85		E17.arteries.COL1A1	ADAM15	14.9219	0.404123	4.3469e-48
E15.arteries.DNAJB1	NFIL3	37.0987	2.07752	5.36164e-283		E16.arteries.CLU	SEPN1	19.8961	1.41126	1.49809e-84		E17.arteries.COL1A1	ANGPTL2	14.8655	0.998653	1.3509e-47
E15.arteries.DNAJB1	ZBTB20	37.0535	1.0589	2.08063e-287		E16.arteries.CLU	NDRG4	19.828	1.52887	8.76673e-84		E17.arteries.COL1A1	INS	14.8177	2.67376	3.82266e-47
E15.arteries.DNAJB1	GLS	36.9214	1.22934	2.21287e-284		E16.arteries.CLU	AAED1	19.7798	1.27649	1.3006e-83		E17.arteries.COL1A1	SPP1	14.8042	1.44529	3.71802e-47
E15.arteries.DNAJB1	TRIB1	36.4664	1.78914	5.78421e-275		E16.arteries.CLU	LINC01116	19.6119	1.68243	5.09695e-82		E17.arteries.COL1A1	CUBN	14.8	0.857625	3.3041e-47
E15.arteries.DNAJB1	ERBIN	36.463	1.53993	1.02957e-276		E16.arteries.CLU	SNHG12	19.6065	1.79975	6.12986e-82		E17.arteries.COL1A1	FOXS1	14.7434	1.70775	9.49525e-47
E15.arteries.DNAJB1	RAP1B	36.3735	0.91737	1.86619e-277		E16.arteries.CLU	FXYD5	19.5975	0.569649	1.91701e-82		E17.arteries.COL1A1	GALNT18	14.729	0.622318	8.06373e-47
E15.arteries.DNAJB1	SNAI1	36.1359	1.60623	2.41804e-271		E16.arteries.CLU	PLCB4	19.5831	0.956679	4.76189e-82		E17.arteries.COL1A1	CSTB	14.6793	0.476561	1.48762e-46
E15.arteries.DNAJB1	SAV1	36.0688	1.2737	2.05158e-271		E16.arteries.CLU	EMP3	19.58	0.732993	4.05409e-82		E17.arteries.COL1A1	GNAS	14.669	0.351464	1.39301e-46
E15.arteries.DNAJB1	LIMS1	36.0246	1.03865	5.3844e-272		E16.arteries.CLU	RPLP2	19.5546	0.381709	5.35594e-82		E17.arteries.COL1A1	ITGA9	14.6517	0.693031	2.51458e-46
E15.arteries.DNAJB1	TIFA	35.9769	1.6708	2.59587e-268		E16.arteries.CLU	FAM69B	19.5281	1.54149	1.85711e-81		E17.arteries.COL1A1	ITGA6	14.5739	0.511487	7.01587e-46
E15.arteries.DNAJB1	APOA2	35.9719	1.83891	9.91354e-270		E16.arteries.CLU	RPS14	19.435	0.335861	3.20224e-81		E17.arteries.COL1A1	SOX18	14.5384	0.473289	1.00792e-45
E15.arteries.DNAJB1	FAM53C	35.7993	1.60647	1.54433e-266		E16.arteries.CLU	MEG3	19.3843	3.08285	6.74506e-80		E17.arteries.COL1A1	NRP1	14.5191	0.545491	1.50741e-45
E15.arteries.DNAJB1	AHSA1	35.7432	1.30044	1.9574e-266		E16.arteries.CLU	ILF3-AS1	19.3732	2.07624	5.35131e-80		E17.arteries.COL1A1	HMOX2	14.5046	0.581803	1.89521e-45
E15.arteries.DNAJB1	APOLD1	35.7046	1.32932	6.38133e-266		E16.arteries.CLU	PQLC3	19.3374	1.71889	7.85613e-80		E17.arteries.COL1A1	CYBA	14.4661	0.484341	3.16054e-45
E15.arteries.DNAJB1	SKIL	35.4064	1.09252	1.36392e-262		E16.arteries.CLU	SOD2	19.3063	1.15341	6.48775e-80		E17.arteries.COL1A1	C8orf59	14.3793	0.780772	1.08838e-44
E15.arteries.DNAJB1	IGFBP2	35.3976	1.09894	4.31952e-263		E16.arteries.CLU	MGEA5	19.2728	1.56478	2.22474e-79		E17.arteries.COL1A1	PEA15	14.3776	0.46945	1.08838e-44
E15.arteries.DNAJB1	MYLIP	35.383	1.20701	4.11602e-262		E16.arteries.CLU	SRPX	19.2525	2.07459	4.6314e-79		E17.arteries.COL1A1	FAM96B	14.3668	0.724906	1.25771e-44
E15.arteries.DNAJB1	SLC45A4	35.1356	1.37048	4.17861e-258		E16.arteries.CLU	RPL30	19.2502	0.335003	9.46122e-80		E17.arteries.COL1A1	FBN1	14.3565	0.507977	1.46154e-44
E15.arteries.DNAJB1	PLK2	35.0974	1.06858	1.47892e-258		E16.arteries.CLU	KRT19	19.2243	1.65062	5.8231e-79		E17.arteries.COL1A1	MALAT1	14.3344	1.01222	1.71376e-44
E15.arteries.DNAJB1	SRSF3	35.0965	0.824514	3.73522e-259		E16.arteries.CLU	RPS18	19.2209	0.345011	1.92789e-79		E17.arteries.COL1A1	XIST	14.3047	0.881032	3.25603e-44
E15.arteries.DNAJB1	MAST4	34.964	0.885489	5.59904e-257		E16.arteries.CLU	GAS6	19.1491	0.698457	1.11949e-78		E17.arteries.COL1A1	MIF	14.2936	0.51891	3.67378e-44
E15.arteries.DNAJB1	MRPL18	34.9409	1.19937	2.79725e-255		E16.arteries.CLU	ADRB2	19.1145	1.30583	3.72508e-78		E17.arteries.COL1A1	ATP5D	14.2845	0.774968	4.04509e-44
E15.arteries.DNAJB1	TOP1	34.9023	1.06035	1.28772e-255		E16.arteries.CLU	COL4A3BP	19.0784	1.58949	7.56453e-78		E17.arteries.COL1A1	SEPT8	14.2663	1.52709	6.73986e-44
E15.arteries.DNAJB1	ATF4	34.7512	0.967717	6.74836e-254		E16.arteries.CLU	RPS15A	19.035	0.364475	5.67429e-78		E17.arteries.COL1A1	TGFBR2	14.2295	0.395155	7.90102e-44
E15.arteries.DNAJB1	DDX21	34.7057	0.971589	3.99004e-253		E16.arteries.CLU	ZNF667-AS1	18.9728	1.52476	5.02374e-77		E17.arteries.COL1A1	CPM	14.2206	0.880269	1.12787e-43
E15.arteries.DNAJB1	ECSCR	34.6096	0.934597	1.79946e-252		E16.arteries.CLU	PERP	18.756	2.05447	3.5682e-75		E17.arteries.COL1A1	TIMP1	14.1664	0.472683	1.85755e-43
E15.arteries.DNAJB1	BRD2	34.5613	0.928762	2.06564e-251		E16.arteries.CLU	AC004540.5	18.7378	2.66831	6.43597e-75		E17.arteries.COL1A1	GADD45GIP1	14.135	0.453449	3.07466e-43
E15.arteries.DNAJB1	TCF4	34.2758	0.727292	9.0404e-248		E16.arteries.CLU	RPL8	18.616	0.328173	1.11905e-74		E17.arteries.COL1A1	SCIN	14.0827	1.19014	8.04478e-43
E15.arteries.DNAJB1	ARID5A	34.262	1.13332	3.11627e-246		E16.arteries.CLU	MT1A	18.6109	2.77145	6.77548e-74		E17.arteries.COL1A1	MT-ND3	14.0649	0.408319	7.11672e-43
E15.arteries.DNAJB1	RYBP	34.1602	1.34489	2.69735e-244		E16.arteries.CLU	NOV	18.5532	1.45393	7.99933e-74		E17.arteries.COL1A1	APLP2	14.045	0.377828	1.02126e-42
E15.arteries.DNAJB1	PCDH17	34.1088	1.24094	3.71331e-244		E16.arteries.CLU	SYNGR2	18.526	0.659526	8.05849e-74		E17.arteries.COL1A1	MT-ATP6	14.0338	0.407998	1.03374e-42
E15.arteries.DNAJB1	ICAM1	34.01	1.25757	1.21088e-242		E16.arteries.CLU	ZC3H11A	18.5079	1.49349	1.9109e-73		E17.arteries.COL1A1	MACF1	14.0147	0.433303	1.57617e-42
E15.arteries.DNAJB1	KPNA4	34.0068	1.20608	1.2966e-242		E16.arteries.CLU	TXNIP	18.4858	0.570496	1.06194e-73		E17.arteries.COL1A1	FYN	14.0125	0.508979	1.66506e-42
E15.arteries.DNAJB1	MAFG	33.9485	1.53479	9.62832e-241		E16.arteries.CLU	GBAS	18.4386	1.81879	8.07663e-73		E17.arteries.COL1A1	PTP4A3	13.9907	0.543979	2.20771e-42
E15.arteries.DNAJB1	PLPP1	33.9193	0.88204	7.62355e-243		E16.arteries.CLU	CPAMD8	18.3967	1.9906	2.0276e-72		E17.arteries.COL1A1	BID	13.9618	0.922535	3.93639e-42
E15.arteries.DNAJB1	MAP1LC3B	33.8787	0.877518	6.9645e-242		E16.arteries.CLU	AK1	18.2726	1.03825	9.88789e-72		E17.arteries.COL1A1	ADAMTSL2	13.9027	2.15112	1.12923e-41
E15.arteries.DNAJB1	TOB1	33.792	1.33493	1.81396e-239		E16.arteries.CLU	SPG20	18.2572	1.86533	1.96554e-71		E17.arteries.COL1A1	ADAMTS5	13.8632	0.973583	1.53028e-41
E15.arteries.DNAJB1	HES5	33.7304	2.08768	1.87806e-236		E16.arteries.CLU	TAGLN	18.2254	1.19106	2.43424e-71		E17.arteries.COL1A1	CALR	13.8374	0.356576	1.67309e-41
E15.arteries.DNAJB1	CEBPB	33.6709	1.37715	2.05206e-237		E16.arteries.CLU	ANXA3	18.1979	0.793745	2.46041e-71		E17.arteries.COL1A1	ACOT7	13.8287	0.859984	2.33994e-41
E15.arteries.DNAJB1	AMD1	33.4818	1.04155	3.23492e-236		E16.arteries.CLU	CD44	18.1126	1.60773	2.11866e-70		E17.arteries.COL1A1	DNAJC12	13.8092	2.01605	3.84545e-41
E15.arteries.DNAJB1	TUBB4B	33.4022	0.880618	1.99233e-235		E16.arteries.CLU	SLCO2A1	18.0864	1.00487	2.12259e-70		E17.arteries.COL1A1	ENTPD1	13.7603	0.477806	5.07549e-41
E15.arteries.DNAJB1	MCRIP1	33.3993	1.32661	1.55029e-234		E16.arteries.CLU	RPS19	18.0734	0.328921	1.77696e-70		E17.arteries.COL1A1	CALCRL	13.7281	0.415033	7.13516e-41
E15.arteries.DNAJB1	RND1	33.1853	1.78926	1.03439e-229		E16.arteries.CLU	SSUH2	18.02	1.25979	8.81872e-70		E17.arteries.COL1A1	EOGT	13.7128	0.641189	1.02112e-40
E15.arteries.DNAJB1	CLK1	33.1142	0.986709	3.64869e-231		E16.arteries.CLU	SNHG9	17.8415	1.39991	1.87816e-68		E17.arteries.COL1A1	ABI3	13.6934	0.786432	1.34426e-40
E15.arteries.DNAJB1	SEMA4A	33.0884	2.08333	1.33724e-227		E16.arteries.CLU	RPS23	17.7619	0.303802	3.21552e-68		E17.arteries.COL1A1	GAPDH	13.685	0.29788	1.34221e-40
E15.arteries.DNAJB1	PPP1CB	33.0515	0.872747	1.36659e-230		E16.arteries.CLU	PFN2	17.7016	1.26898	2.14076e-67		E17.arteries.COL1A1	CHD3	13.6716	0.599469	1.72472e-40
E15.arteries.DNAJB1	UBALD2	32.8891	1.21651	2.1643e-227		E16.arteries.CLU	HLA-DRB5	17.693	0.769442	1.32738e-67		E17.arteries.COL1A1	LRP6	13.6617	0.535068	1.95867e-40
E15.arteries.DNAJB1	KCNN3	32.7752	1.03744	1.39748e-226		E16.arteries.CLU	RPS28	17.6855	0.292958	1.1669e-67		E17.arteries.COL1A1	CHST1	13.6608	1.32745	2.45255e-40
E15.arteries.DNAJB1	PRDM1	32.7689	1.51797	6.0219e-225		E16.arteries.CLU	WRB	17.5651	1.45649	2.05508e-66		E17.arteries.COL1A1	CALD1	13.637	0.35443	2.40255e-40
E15.arteries.DNAJB1	APOC3	32.6844	1.84408	8.59699e-224		E16.arteries.CLU	RPL17	17.4249	0.725186	1.16115e-65		E17.arteries.COL1A1	USMG5	13.6311	0.737625	2.90011e-40
E15.arteries.DNAJB1	REL	32.6567	1.20126	3.66367e-224		E16.arteries.CLU	SLC8A1	17.4241	2.11536	2.99791e-65		E17.arteries.COL1A1	TMED9	13.577	0.430583	5.61087e-40
E15.arteries.DNAJB1	EIF4A3	32.581	1.1601	2.81641e-223		E16.arteries.CLU	SEPT6	17.3928	1.29193	3.25245e-65		E17.arteries.COL1A1	F2RL3	13.4748	1.50905	2.88285e-39
E15.arteries.DNAJB1	GADD45A	32.446	1.13538	7.52874e-222		E16.arteries.CLU	OTUD6B-AS1	17.3867	1.33907	3.73538e-65		E17.arteries.COL1A1	CTHRC1	13.4674	1.42562	3.1226e-39
