# Supplementary material for: Pan-cancer integrative analyses dissect the remodeling of endothelial cells in human cancers
Source: Natl Sci Rev. 2024 Jul 11;11(9):nwae231. doi: 10.1093/nsr/nwae231 (PMC11429526; doi:10.1093/nsr/nwae231)
Supplement: nwae231_Supplemental_Files [file nwae231_supplemental_files.zip › Table S3.xlsx]

## Sheet: S3
Table S3. Detailed Gene Ontology pathways enriched in the TECs of each cancer type.
ID	Description	p.adjust	Cancer type
GO:0002399	MHC class II protein complex assembly	5.46954e-10	BRCA
GO:0002503	peptide antigen assembly with MHC class II protein complex	5.46954e-10	BRCA
GO:0002501	peptide antigen assembly with MHC protein complex	1.51033e-09	BRCA
GO:0002396	MHC protein complex assembly	2.12471e-09	BRCA
GO:0002478	antigen processing and presentation of exogenous peptide antigen	3.5675e-09	BRCA
GO:0019886	antigen processing and presentation of exogenous peptide antigen via MHC class II	5.74832e-09	BRCA
GO:0002495	antigen processing and presentation of peptide antigen via MHC class II	2.04192e-08	BRCA
GO:0019884	antigen processing and presentation of exogenous antigen	2.87098e-08	BRCA
GO:0002504	antigen processing and presentation of peptide or polysaccharide antigen via MHC class II	2.99995e-08	BRCA
GO:0048002	antigen processing and presentation of peptide antigen	3.34275e-08	BRCA
GO:0032496	response to lipopolysaccharide	1.79e-07	CESC
GO:0002237	response to molecule of bacterial origin	3.48e-07	CESC
GO:0097193	intrinsic apoptotic signaling pathway	3.95e-06	CESC
GO:0051090	regulation of DNA-binding transcription factor activity	0.000194711	CESC
GO:0006413	translational initiation	0.00045583	CESC
GO:2001242	regulation of intrinsic apoptotic signaling pathway	0.000578451	CESC
GO:0042542	response to hydrogen peroxide	0.000578451	CESC
GO:0016049	cell growth	0.000578451	CESC
GO:1903320	regulation of protein modification by small protein conjugation or removal	0.000621811	CESC
GO:0071496	cellular response to external stimulus	0.000621811	CESC
GO:0008380	RNA splicing	2.32185e-15	CHOL
GO:0000377	RNA splicing via transesterification reactions with bulged adenosine as nucleophile	8.96931e-11	CHOL
GO:0000398	mRNA splicing via spliceosome	8.96931e-11	CHOL
GO:0000375	RNA splicing via transesterification reactions	9.41462e-11	CHOL
GO:0150115	cell-substrate junction organization	9.41462e-11	CHOL
GO:0043484	regulation of RNA splicing	1.40725e-10	CHOL
GO:0007044	cell-substrate junction assembly	2.6392e-10	CHOL
GO:1903311	regulation of mRNA metabolic process	1.46031e-08	CHOL
GO:0050684	regulation of mRNA processing	1.4661e-08	CHOL
GO:0048024	regulation of mRNA splicing via spliceosome	6.3094e-08	CHOL
GO:0019646	aerobic electron transport chain	4.99779e-12	CRC
GO:0006119	oxidative phosphorylation	4.99779e-12	CRC
GO:0046034	ATP metabolic process	4.99779e-12	CRC
GO:0042773	ATP synthesis coupled electron transport	4.99779e-12	CRC
GO:0042775	mitochondrial ATP synthesis coupled electron transport	4.99779e-12	CRC
GO:0009060	aerobic respiration	5.29925e-11	CRC
GO:0022904	respiratory electron transport chain	8.25457e-11	CRC
GO:0022900	electron transport chain	9.14692e-11	CRC
GO:0045333	cellular respiration	1.65821e-09	CRC
GO:0015980	energy derivation by oxidation of organic compounds	6.17095e-07	CRC
GO:0046034	ATP metabolic process	8.35102e-18	cSCC
GO:0019646	aerobic electron transport chain	2.21127e-13	cSCC
GO:0042773	ATP synthesis coupled electron transport	6.34972e-13	cSCC
GO:0042775	mitochondrial ATP synthesis coupled electron transport	6.34972e-13	cSCC
GO:0006091	generation of precursor metabolites and energy	3.49337e-12	cSCC
GO:0022900	electron transport chain	5.3129e-12	cSCC
GO:0006119	oxidative phosphorylation	5.38531e-12	cSCC
GO:0022904	respiratory electron transport chain	1.08449e-11	cSCC
GO:0045333	cellular respiration	2.03611e-11	cSCC
GO:0015980	energy derivation by oxidation of organic compounds	1.07735e-10	cSCC
GO:0034341	response to interferon-gamma	3.09105e-06	ESCA
GO:0016032	viral process	4.27909e-06	ESCA
GO:0046034	ATP metabolic process	4.27909e-06	ESCA
GO:0050900	leukocyte migration	4.76795e-06	ESCA
GO:0032496	response to lipopolysaccharide	4.76795e-06	ESCA
GO:0002237	response to molecule of bacterial origin	1.14934e-05	ESCA
GO:0044403	biological process involved in symbiotic interaction	2.14462e-05	ESCA
GO:0006165	nucleoside diphosphate phosphorylation	2.46594e-05	ESCA
GO:0008625	extrinsic apoptotic signaling pathway via death domain receptors	2.4735e-05	ESCA
GO:0046939	nucleotide phosphorylation	2.4735e-05	ESCA
GO:0003018	vascular process in circulatory system	1.93369e-06	GM
GO:0042692	muscle cell differentiation	9.72138e-05	GM
GO:0035633	maintenance of blood-brain barrier	0.000398248	GM
GO:0150104	transport across blood-brain barrier	0.000947914	GM
GO:0010232	vascular transport	0.000947914	GM
GO:0015849	organic acid transport	0.0014823	GM
GO:0022604	regulation of cell morphogenesis	0.0014823	GM
GO:0051146	striated muscle cell differentiation	0.0014823	GM
GO:0045446	endothelial cell differentiation	0.0014823	GM
GO:0048659	smooth muscle cell proliferation	0.0014823	GM
GO:0019646	aerobic electron transport chain	3.19021e-21	HNSC
GO:0042773	ATP synthesis coupled electron transport	1.35594e-20	HNSC
GO:0042775	mitochondrial ATP synthesis coupled electron transport	1.35594e-20	HNSC
GO:0046034	ATP metabolic process	1.35355e-18	HNSC
GO:0022904	respiratory electron transport chain	1.35355e-18	HNSC
GO:0006119	oxidative phosphorylation	1.74916e-18	HNSC
GO:0022900	electron transport chain	4.72758e-18	HNSC
GO:0009060	aerobic respiration	4.71835e-15	HNSC
GO:0045333	cellular respiration	1.05485e-14	HNSC
GO:0006091	generation of precursor metabolites and energy	1.24078e-13	HNSC
GO:0010631	epithelial cell migration	7.51737e-09	LIHC
GO:0090132	epithelium migration	7.51737e-09	LIHC
GO:0090130	tissue migration	7.51737e-09	LIHC
GO:0045785	positive regulation of cell adhesion	7.51737e-09	LIHC
GO:0043542	endothelial cell migration	7.51737e-09	LIHC
GO:0007265	Ras protein signal transduction	1.87719e-08	LIHC
GO:0001667	ameboidal-type cell migration	4.69326e-08	LIHC
GO:0031589	cell-substrate adhesion	8.33649e-08	LIHC
GO:0003158	endothelium development	8.33649e-08	LIHC
GO:0042060	wound healing	1.24391e-07	LIHC
GO:0002443	leukocyte mediated immunity	9.44449e-10	LUAD
GO:0002460	adaptive immune response based on somatic recombination of immune receptors built from immunoglobulin superfamily domains	4.467e-08	LUAD
GO:0045785	positive regulation of cell adhesion	1.62521e-07	LUAD
GO:0002449	lymphocyte mediated immunity	4.11602e-07	LUAD
GO:0048002	antigen processing and presentation of peptide antigen	4.16806e-07	LUAD
GO:0050867	positive regulation of cell activation	6.71898e-07	LUAD
GO:0006959	humoral immune response	7.7453e-07	LUAD
GO:0002696	positive regulation of leukocyte activation	1.25434e-06	LUAD
GO:0016064	immunoglobulin mediated immune response	1.35005e-06	LUAD
GO:0002399	MHC class II protein complex assembly	1.35005e-06	LUAD
GO:0046034	ATP metabolic process	4.68092e-08	NPC
GO:0045333	cellular respiration	1.02889e-07	NPC
GO:0006119	oxidative phosphorylation	1.61469e-07	NPC
GO:0042773	ATP synthesis coupled electron transport	1.63412e-07	NPC
GO:0042775	mitochondrial ATP synthesis coupled electron transport	1.63412e-07	NPC
GO:0022904	respiratory electron transport chain	1.98019e-07	NPC
GO:0009060	aerobic respiration	1.98019e-07	NPC
GO:0019646	aerobic electron transport chain	3.16888e-07	NPC
GO:0006091	generation of precursor metabolites and energy	1.17553e-06	NPC
GO:0022900	electron transport chain	1.67862e-06	NPC
GO:0031589	cell-substrate adhesion	7.73022e-12	OV
GO:0007229	integrin-mediated signaling pathway	1.13655e-08	OV
GO:0010810	regulation of cell-substrate adhesion	1.23077e-08	OV
GO:0034329	cell junction assembly	1.92679e-08	OV
GO:0007044	cell-substrate junction assembly	8.93765e-08	OV
GO:0150115	cell-substrate junction organization	1.82458e-07	OV
GO:0030198	extracellular matrix organization	4.50904e-07	OV
GO:0043062	extracellular structure organization	4.50904e-07	OV
GO:0045229	external encapsulating structure organization	4.57728e-07	OV
GO:0007160	cell-matrix adhesion	2.53822e-06	OV
GO:0046034	ATP metabolic process	1.81e-05	PAAD
GO:0022900	electron transport chain	6.01e-05	PAAD
GO:0019646	aerobic electron transport chain	6.01e-05	PAAD
GO:0006091	generation of precursor metabolites and energy	6.01e-05	PAAD
GO:0042773	ATP synthesis coupled electron transport	8.24e-05	PAAD
GO:0042775	mitochondrial ATP synthesis coupled electron transport	8.24e-05	PAAD
GO:0042060	wound healing	0.000131758	PAAD
GO:0045333	cellular respiration	0.000131758	PAAD
GO:0009060	aerobic respiration	0.000306096	PAAD
GO:0022904	respiratory electron transport chain	0.000308217	PAAD
GO:0002399	MHC class II protein complex assembly	1.54e-10	PRAD
GO:0002503	peptide antigen assembly with MHC class II protein complex	1.54e-10	PRAD
GO:0002501	peptide antigen assembly with MHC protein complex	4.28e-10	PRAD
GO:0002396	MHC protein complex assembly	6.03e-10	PRAD
GO:0002478	antigen processing and presentation of exogenous peptide antigen	8.05e-10	PRAD
GO:0019886	antigen processing and presentation of exogenous peptide antigen via MHC class II	1.46e-09	PRAD
GO:0002495	antigen processing and presentation of peptide antigen via MHC class II	5.21e-09	PRAD
GO:0019884	antigen processing and presentation of exogenous antigen	6.57e-09	PRAD
GO:0048002	antigen processing and presentation of peptide antigen	6.91e-09	PRAD
GO:0002504	antigen processing and presentation of peptide or polysaccharide antigen via MHC class II	6.91e-09	PRAD
GO:0019883	antigen processing and presentation of endogenous antigen	4.82e-07	RCC
GO:0002483	antigen processing and presentation of endogenous peptide antigen	4.82e-07	RCC
GO:0046034	ATP metabolic process	3.71e-06	RCC
GO:0031589	cell-substrate adhesion	3.71e-06	RCC
GO:0003158	endothelium development	3.71e-06	RCC
GO:0019646	aerobic electron transport chain	7.87e-06	RCC
GO:0019882	antigen processing and presentation	7.87e-06	RCC
GO:0060326	cell chemotaxis	1.41e-05	RCC
GO:0042773	ATP synthesis coupled electron transport	1.41e-05	RCC
GO:0042775	mitochondrial ATP synthesis coupled electron transport	1.41e-05	RCC
GO:0046034	ATP metabolic process	5.87e-06	SKCM
GO:0051101	regulation of DNA binding	0.000142722	SKCM
GO:0046939	nucleotide phosphorylation	0.000142722	SKCM
GO:0051098	regulation of binding	0.000190179	SKCM
GO:0042773	ATP synthesis coupled electron transport	0.000314718	SKCM
GO:0042775	mitochondrial ATP synthesis coupled electron transport	0.000314718	SKCM
GO:0006165	nucleoside diphosphate phosphorylation	0.000410487	SKCM
GO:0001666	response to hypoxia	0.000451809	SKCM
GO:0009132	nucleoside diphosphate metabolic process	0.000451809	SKCM
GO:0036293	response to decreased oxygen levels	0.000775395	SKCM
GO:0031589	cell-substrate adhesion	1.91283e-05	STAD
GO:0042060	wound healing	0.000184741	STAD
GO:0007015	actin filament organization	0.000296163	STAD
GO:0050900	leukocyte migration	0.0018238	STAD
GO:0010812	negative regulation of cell-substrate adhesion	0.0018238	STAD
GO:0032956	regulation of actin cytoskeleton organization	0.00244417	STAD
GO:0007596	blood coagulation	0.00244417	STAD
GO:0032970	regulation of actin filament-based process	0.00244417	STAD
GO:0046034	ATP metabolic process	0.00244417	STAD
GO:2001243	negative regulation of intrinsic apoptotic signaling pathway	0.00244417	STAD
GO:0001945	lymph vessel development	0.0226957	TGCT
GO:0034694	response to prostaglandin	0.0226957	TGCT
GO:0014706	striated muscle tissue development	0.0230536	TGCT
GO:0001765	membrane raft assembly	0.0262415	TGCT
GO:0060537	muscle tissue development	0.0262415	TGCT
GO:0050729	positive regulation of inflammatory response	0.0262415	TGCT
GO:0031032	actomyosin structure organization	0.0262415	TGCT
GO:0007517	muscle organ development	0.0373286	TGCT
GO:0045785	positive regulation of cell adhesion	0.0464449	TGCT
GO:0071560	cellular response to transforming growth factor beta stimulus	0.0586214	TGCT
GO:0010631	epithelial cell migration	5.07e-08	THCA
GO:0010632	regulation of epithelial cell migration	5.07e-08	THCA
GO:0090132	epithelium migration	5.07e-08	THCA
GO:0090130	tissue migration	5.35e-08	THCA
GO:0051056	regulation of small GTPase mediated signal transduction	6.12e-08	THCA
GO:0001667	ameboidal-type cell migration	7.65e-08	THCA
GO:0031589	cell-substrate adhesion	1.27e-07	THCA
GO:0045446	endothelial cell differentiation	6.55e-07	THCA
GO:0007160	cell-matrix adhesion	6.55e-07	THCA
GO:0003158	endothelium development	6.55e-07	THCA
