# Supplementary material for: Pan-cancer integrative analyses dissect the remodeling of endothelial cells in human cancers
Source: Natl Sci Rev. 2024 Jul 11;11(9):nwae231. doi: 10.1093/nsr/nwae231 (PMC11429526; doi:10.1093/nsr/nwae231)
Supplement: nwae231_Supplemental_Files [file nwae231_supplemental_files.zip › Table S4.xlsx]

## Sheet: S4
Table S4. Upregulated genes of blood vascular endothelial cells in tumor tissue.
Tip cell			Veins			Capillaries			Arteries
Names	Rank scores		Names	Rank scores		Names	Rank scores		Names	Rank scores
IGFBP7	52.2398		IGFBP7	87.9586		FABP4	41.0309		IGFBP7	50.4951
COL4A1	46.449		ENG	73.2713		NNMT	27.4252		SAT1	41.7531
SPARC	44.7		FKBP1A	64.2627		VIM	27.338		A2M	38.8271
HTRA1	42.1887		PLVAP	64.0769		RBP7	26.4686		INSR	35.5341
CDH13	42.1634		SPARC	63.3562		PDK4	26.3741		GJA4	35.4075
LAMA4	41.4814		COL4A2	60.1819		APOE	26.0009		PLPP1	34.8131
APOA2	40.9841		PRCP	55.8583		EEF1A1	25.6801		SPARC	33.4447
PLVAP	38.0543		COL4A1	53.196		FCGRT	25.367		EFNA1	29.9569
VIM	36.8678		PFN1	52.1902		NACA	24.2692		HTRA1	29.3026
COL18A1	36.4368		PPIB	51.7734		PALMD	24.1961		NUDT4	29.1515
COL4A2	36.2545		IFITM1	51.013		FN1	23.402		FBLN5	28.9764
PECAM1	35.8844		PECAM1	50.5297		KLF6	22.8197		FLT1	28.8609
IVNS1ABP	35.2702		GAPDH	49.2403		ALB	22.4647		COL4A1	28.479
INSR	34.9481		VWA1	48.5943		APOA2	21.9656		EFNB2	28.1981
LAMB1	34.8242		CRIP2	47.9377		PPARG	21.7773		DLL4	28.198
ALB	32.5156		CD99	47.4965		TPT1	21.6728		PLVAP	28.1621
APOC1	32.1985		COTL1	47.4533		RHOB	21.5908		MMP2	27.4301
CD99	31.8873		RAMP2	45.6935		ANXA2	21.4068		THSD7A	27.0067
APOE	30.1685		MYL6	45.5792		APOC1	21.2654		APOA2	27.0051
APOC3	30.0721		ARHGDIB	45.33		MARCKS	20.7808		STMN1	26.4209
MARCKS	29.4801		FABP5	44.8667		PLIN2	20.2628		IL3RA	26.2499
FKBP1A	29.4174		MYL12B	44.8577		APOC3	20.0581		HES4	25.9764
VWA1	29.0548		HLA-C	43.0853		NID1	19.2353		APOE	25.9129
ESM1	28.8488		RHOB	42.3242		IL33	19.0445		NRP1	25.8559
RAB13	28.5592		PPDPF	42.3089		SLC29A1	18.9057		SLC45A4	25.5372
COL15A1	28.2996		COL15A1	42.2354		NR2F2	18.7018		HEY1	25.46
ANXA2	27.6052		S100A11	42.0429		APOA1	18.4627		COMT	25.2479
THY1	26.7933		RAB13	41.9697		BTNL9	18.1285		NOTCH4	25.015
COL21A1	26.7918		RAMP3	41.9566		TTR	17.6156		RBP7	24.7545
MAP1B	26.4699		CALR	41.6525		AKAP12	17.2997		PPIB	24.6902
LAMC1	26.4342		RHOA	41.4109		STAB1	17.285		CALR	24.5221
ITGB1	26.3987		HTRA1	41.1692		C11orf96	17.212		JAG1	24.4931
MMP2	26.287		CXorf36	40.8033		LAMB1	16.9902		KDR	24.4814
MCAM	26.2859		SH3BGRL3	40.6009		PRCP	16.7926		OAZ2	24.3409
ARHGAP29	25.994		GUK1	40.5124		TCN2	16.786		IGFBP3	24.1323
GNAI2	25.9925		ACTB	39.9702		NR2F1	16.6476		GNAS	23.9146
SPRY1	25.6407		GRN	38.3142		THSD7A	16.6069		LAMA4	23.6443
CALCRL	25.6044		ANXA2	38.304		ARL4A	16.3877		VEGFC	23.4797
CSTB	25.4488		VWF	38.2993		NAMPT	16.1733		ARL15	23.4347
TP53I11	25.1275		SERF2	38.2537		MARCKSL1	16.1473		FBN1	23.2428
CA2	25.022		FXYD5	38.0808		AMBP	16.0683		PPIA	23.209
TCF4	24.9412		LAMB1	37.8756		CDH13	15.9791		STC1	23.1248
GABRD	24.9087		PPIA	37.7297		MAP4K4	15.9266		MARCKSL1	22.7718
MAP4K4	24.856		CYR61	37.657		JUND	15.736		GNG11	22.7457
GAPDH	24.4651		C4orf48	37.3221		NRP2	15.5506		COL4A2	22.5681
ITGA6	24.3766		FKBP2	37.3194		SHC1	15.5349		SERPINH1	22.4297
NOTCH4	24.3466		IFITM3	37.2597		TGFBR3	15.4088		MCTP1	22.3689
NID1	24.0413		PTRF	37.1135		EEF1B2	15.3475		IGFBP2	22.3594
ANGPT2	24.0411		DUSP23	37.071		DDX17	15.1575		PTP4A3	22.261
GRB10	23.0769		SEPW1	37.0322		FLNB	15.0208		MYO10	22.1039
PLXND1	22.8646		IGFBP4	36.927		CCNI	14.9545		RGS3	21.9936
PCDH17	22.7776		SERPINE1	36.8011		RBP4	14.8124		COL18A1	21.9529
BAX	22.5409		FAM198B	36.0136		SERPINA1	14.7777		FILIP1	21.889
AMBP	22.3679		CALD1	35.565		ASPH	14.7703		MRPL17	21.679
AP2S1	22.3426		BACE2	35.4106		APOH	14.5814		APOC1	21.589
CCDC85B	22.2256		HYAL2	35.0867		TSHZ2	14.5046		CFH	21.5424
APOA1	21.9907		COL18A1	34.7303		FNBP1L	14.2249		SEC61B	21.4778
PFN1	21.9638		CD74	34.6186		SPRY1	14.1507		APP	21.2218
TNFAIP8L1	21.8585		P4HB	34.5688		PCBP2	14.1153		GRN	21.1268
NRP2	21.8455		APLNR	34.5445		CTSD	13.9656		PREX2	21.0878
MARCKSL1	21.6359		PDIA3	34.4374		LAMA4	13.7852		FABP4	20.9499
RGCC	21.5498		ACKR1	34.159		COL18A1	13.7289		H3F3A	20.6105
INHBB	21.3996		S100A6	34.0105		ZFP36L1	13.7279		RHOB	20.2539
SERPINA1	21.338		ACTG1	33.6937		MYC	13.6135		APOC3	20.252
ADGRL4	21.335		NPDC1	33.6103		MMP2	13.5579		ALB	20.1516
TTR	21.2524		FAM167B	33.5224		GNAS	13.5538		GJA5	20.1159
RGS3	21.2419		SERPINH1	33.4871		DST	13.4539		MECOM	19.9118
RASGRP3	21.0673		ARF5	33.0273		PIK3C2A	13.368		ABL2	19.8846
APLP2	21.0209		TSC22D3	32.2823		PABPC1	13.3209		MYDGF	19.8384
PMEPA1	21.0173		SEPT7	32.265		CD300LG	13.3074		CTSD	19.8031
PTP4A3	21.0082		CFH	32.0691		PNN	13.2918		POMP	19.7006
AGRN	20.8793		FSCN1	32.0426		SEC11A	13.2765		GAPDH	19.6452
SNX3	20.8602		BSG	31.9759		UGCG	13.2505		ALPL	19.5996
PGM2L1	20.7451		RAI14	31.8803		CAT	13.2106		BGN	19.5297
GUK1	20.6115		KLF6	31.723		MYH10	13.1937		ADGRF5	19.5063
CSGALNACT1	20.2948		RNASE1	31.7074		GALNT15	13.1489		SIPA1L2	19.4694
MYL12B	20.183		SEPT2	31.5603		AKR1C3	13.1167		SDF4	19.4079
DGKH	20.1777		LAMA4	31.3967		DUSP23	13.0956		AP2S1	19.1487
RBP4	20.1153		ITGA5	31.3565		LPAR6	13.0629		P4HB	18.9818
EXOC3L2	20.0771		COL6A2	31.304		CCDC50	13.0396		ATP1B3	18.8696
SERF2	20.0734		CTGF	31.2464		EIF3E	13.0061		SRP72	18.8439
PINK1	20.0666		PRKCDBP	31.0438		BTG1	12.9313		MAP1B	18.7293
TNFRSF4	20.0427		C1orf54	30.9099		TF	12.8743		TGFB1	18.6944
PIEZO2	20.0001		IFITM2	30.7392		THEM6	12.8425		ANGPT2	18.6531
TGFB1	19.8958		APP	30.445		CCL14	12.743		PLK2	18.638
PCDH12	19.8685		ADAM15	30.3691		KALRN	12.7362		ESM1	18.5375
CTNNB1	19.7783		SLC29A1	30.2605		LEPROT	12.7166		CFL1	18.4407
CLIC1	19.6843		TMSB10	30.2455		SPTLC2	12.6948		LAMB1	18.3928
PLPP1	19.6811		RASA4	30.1837		UTRN	12.5044		LMO2	18.2967
TMSB4X	19.5642		PKM	30.1514		TFPI	12.4747		PDIA6	18.2813
CFL1	19.5534		ATP5D	30.065		SNX6	12.4392		LIMS1	18.2532
CD81	19.4811		VCAN	30.0605		LMNA	12.4138		JAG2	18.2055
EVA1B	19.4273		SDF4	29.972		MAF	12.4102		PREX1	18.0743
DUSP6	19.3978		TPI1	29.2668		DDX3Y	12.4056		CYBA	18.0523
LAPTM5	19.2101		MARCKSL1	29.2445		ACTN1	12.3628		IPO11	17.9995
DYSF	19.2028		SOX4	28.9798		SMAD1	12.3258		PFN1	17.985
ARHGDIB	19.1332		SSR4	28.9352		TGM2	12.2796		TMEM255B	17.9719
TXNIP	19.1282		FSTL1	28.7389		CD99	12.2648		MGMT	17.941
C1orf54	19.1122		PARK7	28.6648		MYL6	12.2354		MPZL1	17.9209
MAGI1	19.1064		MMP2	28.2252		PPP1R14B	12.173		H2AFZ	17.8869
MPZL2	19.1042		DDIT4	27.9922		ST6GAL1	12.1481		RCN1	17.881
FILIP1	19.0661		MKL2	27.7404		RALGAPA2	12.1402		FYN	17.678
MYO1B	18.9388		ACTN1	27.6802		PPP3CA	12.1198		MYL6	17.5542
NRP1	18.9186		FAM213A	27.6775		LAPTM5	12.0268		ESAM	17.5396
GJA1	18.8852		HLA-A	27.4228		C3	12.0135		SOX4	17.5032
APOH	18.875		COX4I1	27.3885		HEBP1	11.9876		SULF2	17.4277
IGFBP3	18.8003		CTSB	27.2426		MRC1	11.9236		MYL12B	17.3757
KCNN3	18.7359		RABAC1	27.2368		GPIHBP1	11.871		DDIT4	17.3708
IL3RA	18.7022		FLNA	27.1412		HP	11.817		DHRS7B	17.3644
LGALS1	18.5143		C19orf70	27.1322		PIEZO2	11.795		APOA1	17.3442
JUP	18.3817		COX5A	27.0013		HIF1A	11.7845		UNC5B	17.3244
CXCR4	18.3203		MAP1B	26.9418		HNRNPU	11.7195		REXO2	17.3018
ITGA5	18.2997		YWHAB	26.3917		FILIP1	11.7107		SYNJ2	17.3007
CFH	18.2763		SLCO2A1	26.3665		RSRP1	11.6922		MGST3	17.1239
MYO6	18.2319		CLEC14A	26.3377		LY96	11.6718		HECW2	17.1237
YWHAH	18.1375		LGALS9	26.2077		ABLIM1	11.6605		TNFRSF4	17.081
CCND1	18.1289		ESAM	26.1823		ANKRD29	11.6469		TMEM30A	17.0371
PARK7	18.0977		MYDGF	25.9864		EIF3F	11.5924		TSPAN13	16.9903
DBI	18.021		TPM4	25.9042		CNTNAP3B	11.5503		PTMS	16.9831
CYB5A	17.9559		FABP4	25.7708		AHNAK	11.544		FDPS	16.7832
COX5B	17.8951		MGLL	25.7357		STMN1	11.5041		GNAI1	16.7791
DDX3Y	17.8765		TGM2	25.7262		ANKRD28	11.4993		DEPTOR	16.7782
HYAL2	17.857		ALDOA	25.6817		IL6ST	11.4564		INHBB	16.7367
STC1	17.7571		MYL12A	25.4659		EEF2	11.4182		FAM124B	16.6892
MLEC	17.7283		RAC1	25.4531		FKBP5	11.3817		CYYR1	16.6864
COX4I1	17.6866		DUSP1	25.3772		MAFB	11.3789		PTPRM	16.5669
ASPH	17.6437		COX6A1	25.3608		MBNL2	11.3676		LMCD1	16.5157
SYNPO	17.6014		RGCC	25.3511		CFH	11.3144		PMEPA1	16.4928
HECW2	17.5745		STAB1	25.331		COTL1	11.3142		TSPAN3	16.2922
LBH	17.5598		GNB2	25.2612		C1orf21	11.3099		PLOD1	16.2657
ANGPTL2	17.5109		SEPN1	25.2024		CHD9	11.2901		MAST4	16.1734
ATP6V0E1	17.4725		ARL4A	25.1936		NFIA	11.2706		DAD1	16.1545
MYO10	17.4331		AES	25.1095		RAB13	11.2656		ARHGDIB	16.1051
ARPC3	17.4317		ENTPD1	24.9391		ODF2L	11.2533		BTNL9	16.0588
PPIB	17.3781		FBN1	24.8982		ATF3	11.1865		GALNT18	15.9822
CD34	17.3343		CST3	24.8271		COL21A1	11.0773		HEG1	15.9814
KCNE3	17.3226		CD34	24.7698		HADHA	11.0555		VMP1	15.9738
C9orf16	17.2782		ARPC3	24.7635		PLXND1	11.0421		MRPL18	15.9406
OAZ2	17.2571		HINT1	24.4496		CRHBP	11.0293		BCAP29	15.7833
TMEM50A	17.2313		EGFL7	24.4017		AP2S1	11.0282		BCL2L11	15.7258
ANKRD28	17.2127		S100A10	24.2831		PFDN5	11.0247		SLC25A3	15.7075
PLEKHA1	17.1804		CFL1	24.2742		VTN	11.021		SEMA3G	15.6204
VTN	17.1442		TMEM50A	24.1852		RHEB	10.9543		SLC25A5	15.6125
COX6A1	17.1228		C19orf24	24.1774		MYOF	10.9368		VIM	15.6041
ARRDC3	17.1171		PGAM1	24.1618		BAX	10.911		HES1	15.5976
RAI14	17.0186		PRDX5	24.136		PRKAG2	10.8837		REEP5	15.5938
IPO11	16.9963		TMEM2	24.0662		GOLGB1	10.841		PIK3C2B	15.5685
SEMA3F	16.9903		FN1	24.0323		TSPAN5	10.8282		CDC37	15.564
YWHAB	16.985		PSMA7	23.9962		SLC25A6	10.826		C4orf48	15.5086
VASP	16.8631		CLIC1	23.8279		BCLAF1	10.7922		STAB1	15.4945
MRPL17	16.8438		VAT1	23.7874		SLC39A10	10.7807		HES5	15.4778
LOXL2	16.8323		LAMC1	23.7063		PDE2A	10.7673		ARPC3	15.4283
DOCK6	16.8123		CLDN15	23.6536		TSPAN3	10.7101		SQSTM1	15.4027
LMNA	16.8099		ECE1	23.5989		KIAA1217	10.689		TMEM165	15.341
VWF	16.8061		VIM	23.5873		MYO10	10.681		CXCR4	15.2672
MGST3	16.7617		SEPT9	23.5722		IMPDH1	10.6549		SWAP70	15.2665
RAC1	16.7525		ATP5G2	23.5579		ORM1	10.6268		STOM	15.2308
ZBTB20	16.6478		TYMP	23.3874		CD109	10.6148		YWHAH	15.2187
SH2B3	16.5944		RBPMS	23.2417		PLEKHG1	10.5227		LRP6	15.1856
PSMB3	16.58		C8orf59	23.1889		SPP1	10.4933		COX4I1	15.1503
GRN	16.5696		PARVB	23.0154		SLC40A1	10.4878		NID1	15.1256
COX5A	16.5548		BAX	22.9521		COPS9	10.4703		ADGRL4	15.1091
TM4SF18	16.496		PALMD	22.9198		CD81	10.4589		LDHB	15.1081
SERPINI1	16.4459		ATOX1	22.8468		REV3L	10.4438		CACYBP	15.1004
CD63	16.3637		CARHSP1	22.7853		SAMM50	10.434		PARK7	15.0727
MGMT	16.3219		TRAPPC1	22.7367		EML4	10.4186		CD93	15.0566
LXN	16.321		VAMP5	22.7266		SMTN	10.3674		SLC1A4	15.0502
FAM167B	16.3045		CSTB	22.7059		APOB	10.3315		ZFAND2A	15.0422
GNAI1	16.3		PTMA	22.6516		EDNRB	10.3163		SERPINA1	15.0312
PTMS	16.2595		PIM3	22.6452		SCARB1	10.3108		EFCAB14	15.0213
DLL4	16.2554		ELOVL1	22.6429		ARPC1A	10.2874		AHSA1	15.0101
CALD1	16.248		CTHRC1	22.5695		TLR4	10.2862		DBI	14.9667
JAG2	16.2251		CSF2RB	22.5449		PDLIM2	10.2713		C1QBP	14.9658
ABCG1	16.1322		CDH5	22.4931		MDK	10.2508		RSRP1	14.8994
FSCN1	16.116		ANAPC11	22.4907		UBXN4	10.2419		AFAP1L1	14.8941
PPIC	16.1147		NDUFS8	22.4639		ABLIM3	10.1695		AMBP	14.8918
MYL6	16.109		ARHGAP29	22.4358		APOD	10.1407		CHD3	14.8229
RAP2A	16.1034		EDF1	22.2521		BACE2	10.1286		FABP5	14.7931
ENTPD1	16.0912		PDIA6	22.2263		PON2	10.0975		RAB13	14.7922
P4HB	16.0434		GRINA	22.0878		PGLS	10.0965		CLEC14A	14.7718
CYBA	15.9759		FAM96B	22.0508		MIS18BP1	10.0758		TTR	14.7592
C4orf48	15.9218		TMEM204	21.9714		JMJD1C	10.0671		AP2M1	14.7083
YPEL2	15.901		AP2M1	21.8279		F2R	10.0334		FNDC3B	14.7005
TMEM255B	15.8248		RSRP1	21.7945		TXNIP	10.0245		MET	14.6887
RAB5C	15.8225		MGP	21.7905		TNFRSF1B	10.0148		H2AFV	14.6807
HMGN1	15.8109		SH3TC1	21.7321		FGB	9.99016		PDIA3	14.646
TF	15.749		PDIA4	21.7218		SH3BGRL	9.98206		VOPP1	14.626
GOLIM4	15.7119		CNIH1	21.6282		VMP1	9.95384		RASGRP3	14.6022
PXDN	15.692		GPX1	21.6187		GADD45A	9.94044		KCNN3	14.5396
EFNA1	15.6367		CD151	21.6183		ZNF385D	9.93171		MAP4K4	14.5089
PLK2	15.6171		MALL	21.5643		SOX4	9.91628		FBLIM1	14.4965
ZEB1	15.5952		PSME2	21.5616		AQP1	9.90114		FZD4	14.4803
UQCRQ	15.5691		SLC25A39	21.5185		JAK1	9.87058		H1F0	14.4495
TSPAN15	15.5154		LGALS1	21.5171		CEP68	9.84202		TM4SF1	14.4137
RHOC	15.4936		SLC25A6	21.4956		TP53I11	9.78365		LAMC1	14.4128
HINT1	15.4729		GLTSCR2	21.47		FILIP1L	9.77564		VWA1	14.4004
TMEM204	15.4721		OPTN	21.4674		GTF2I	9.76818		RALGAPA1	14.3744
COPE	15.4409		PRELID1	21.4171		LYN	9.75703		CD34	14.3135
ENO1	15.3415		CYB5R3	21.3682		LPP	9.73223		SNX3	14.312
DYNLT1	15.3404		LHFP	21.2193		ARID1B	9.72158		SEMA6B	14.2993
DIAPH2	15.3274		PXDN	21.1887		EIF3L	9.69868		RAC1	14.2634
SUMO1	15.3142		TSPO	21.166		LPCAT2	9.67839		CTSZ	14.2412
DGKD	15.3049		RAB3C	21.1584		UACA	9.6693		UBE2J1	14.2137
MMP14	15.2649		PRSS23	20.9881		MCTP1	9.65348		ENG	14.2118
ATP1B3	15.2522		RCN1	20.9733		VCAM1	9.65028		PRELID1	14.1393
GPX4	15.239		NUCB1	20.9301		RAP2A	9.64433		CHCHD10	14.1333
PRELID1	15.1616		SSFA2	20.9042		SERPINC1	9.60707		TMEM204	14.1228
UNC5B	15.1316		DYNLT1	20.8985		SOCS2	9.60319		NAA38	14.1078
LPP	15.1116		SEP15	20.8534		CLTC	9.60007		VAMP5	14.1005
VAMP5	15.108		PCBP2	20.7929		AKAP13	9.59508		UBE2S	14.0807
LMO2	15.0656		AP2S1	20.7868		NPM1	9.59187		ARIH1	14.0426
SRP14	15.054		MLEC	20.7752		METTL7A	9.54123		TCP1	14.0291
COTL1	15.0514		TIE1	20.7636		GCC2	9.53076		YWHAB	14.0161
NDUFS8	15.0301		SYNGR2	20.7489		IVNS1ABP	9.51557		BAG3	13.9732
F2R	15.0068		SIGIRR	20.7254		CD36	9.51246		PLEKHA1	13.9258
ANAPC11	15.0041		FAM127A	20.7047		MPDZ	9.51185		FKBP2	13.9134
TCEAL8	14.9816		WASF2	20.6062		UBE2R2	9.50943		CALCRL	13.8857
GSTO1	14.9745		TSPAN3	20.4701		PEAK1	9.44547		ABRACL	13.8508
ABL2	14.9511		UQCR11	20.4689		LIMS1	9.4265		COL6A2	13.8251
FABP5	14.945		PON2	20.4677		ACACB	9.40939		TPI1	13.8096
FKBP2	14.9415		MYH9	20.3438		AP2A2	9.37059		TCF4	13.8
PHPT1	14.9272		YWHAH	20.2569		MEOX2	9.36229		FCGRT	13.7935
KCNJ2	14.9173		NUTF2	20.2164		CCDC80	9.34554		DYNLL1	13.783
ATP6V0B	14.8955		GYPC	20.1934		HADHB	9.33809		PGK1	13.7727
SH3BGRL3	14.8829		ID3	19.8939		DGKH	9.31077		MSX1	13.7684
SERPINB6	14.8786		TGFB1	19.7785		FBN1	9.30416		CPPED1	13.7569
CTSZ	14.8298		TMEM255B	19.7734		SFPQ	9.30209		RBP4	13.7429
ENG	14.8088		VCP	19.705		SAT2	9.29099		GPX4	13.7316
MGLL	14.6741		NARF	19.6593		ACKR1	9.2746		PRDX1	13.7276
BCAP29	14.6586		ATP1B3	19.6044		AFF1	9.25458		CPM	13.6946
APLNR	14.6479		RNF7	19.6013		CHD7	9.24233		GJA1	13.69
COLGALT1	14.5921		EEF2	19.5825		PNISR	9.23568		SLC38A2	13.6852
FOLH1	14.5704		NBEAL1	19.5591		CMIP	9.23219		ORAI1	13.6681
ARHGAP18	14.5104		UQCRQ	19.5483		DDIT4	9.21357		DYNLT1	13.6676
FSTL1	14.4876		NDUFA8	19.4863		LUC7L3	9.19913		LGALS9	13.6673
SEMA6B	14.4578		ZYX	19.4319		NPR1	9.19762		F2R	13.6381
ATOX1	14.4477		DYSF	19.4226		PPP2R5A	9.18799		NDUFS8	13.6134
AP2M1	14.4337		PLPP1	19.3579		ADAM10	9.17832		CUBN	13.6062
TMEM47	14.4227		FAM96A	19.3269		EFCAB14	9.17582		TGFBR2	13.5625
PGF	14.4109		ICAM2	19.2879		CDKN1C	9.1741		UBB	13.5501
PTPRK	14.3683		RAB11A	19.2334		TTC3	9.15697		ITGB1	13.5491
CST3	14.3353		TMED9	19.2267		WFS1	9.15538		LAP3	13.5102
GPR4	14.3043		EHD2	19.2065		VGLL4	9.14368		CYB5R3	13.5038
RAPGEF5	14.294		CAPZB	19.1909		FLOT1	9.10966		CDH13	13.5022
BCL6B	14.2916		NNMT	19.1771		SYNE2	9.08673		NOTCH1	13.4868
OAF	14.275		GPX4	19.1731		BZW1	9.07734		ATP6AP1	13.4579
TEX264	14.26		FAM129B	19.1676		ALDOB	9.04471		TMEM88	13.4481
LYN	14.2549		PHPT1	19.0926		HMGB2	9.01961		SH2B3	13.417
ARPC5	14.2146		TSPAN15	19.0718		DSG2	8.99044		THEM6	13.3919
EDNRB	14.214		SLC44A2	19.0675		CCDC88A	8.95184		RRAGA	13.3873
LIMS1	14.1978		SEPT10	19.0291		TOP1	8.91604		CTNNB1	13.3863
SLC29A1	14.1944		DBI	18.9845		PLXDC2	8.90864		PGLS	13.368
ANKRD11	14.1746		MEOX2	18.9565		PRKAR1A	8.90605		LAPTM4B	13.3412
S100A11	14.1447		BGN	18.8741		RNF115	8.90041		TFPI	13.337
LDHB	14.1401		LDHB	18.8579		SNTB2	8.86908		RFTN1	13.3289
KDR	14.1264		THBS1	18.7827		PREX2	8.86624		NREP	13.3263
NAA38	14.0893		TMSB4X	18.7105		ZMAT3	8.85056		SERF2	13.2951
HEY1	14.0823		BRK1	18.6821		SLC38A2	8.84991		RCN2	13.2942
CDH5	14.0803		HLA-B	18.605		BTG2	8.83934		NDUFA12	13.2931
RAB31	14.079		ATP6V0E1	18.5479		QKI	8.83535		HACD3	13.2525
RABAC1	14.0729		PDLIM7	18.5255		RHOU	8.82673		SARAF	13.2386
STAB1	14.0177		TUFM	18.4975		MMRN1	8.8121		TKT	13.2375
BCAP31	13.9851		OCIAD2	18.4739		ZKSCAN1	8.80688		HMGN1	13.2273
LAMTOR5	13.9777		LAMP1	18.3704		PRDX6	8.80283		HBP1	13.211
PSMA7	13.977		ACVRL1	18.2842		BGN	8.78243		TMC6	13.1879
UACA	13.9753		REXO2	18.2786		SSR3	8.77531		UTRN	13.1446
CHST15	13.9608		PSAP	18.0824		CSGALNACT1	8.76981		METTL9	13.1397
PON2	13.9562		NDUFB2	18.073		ANXA6	8.75235		TUFM	13.117
PDGFD	13.944		SEPT6	18.0654		EIF4B	8.74643		MYLIP	13.0872
BRI3	13.9277		APRT	18.0037		HIP1	8.74053		TCF7L1	13.0844
ARHGEF7	13.8781		RAB11B	17.9696		GOLM1	8.71191		TLK1	13.0693
SCP2	13.8701		S100A16	17.8692		ZFAND5	8.70537		BEX3	13.0656
TRAPPC1	13.8675		GNG5	17.8579		CLU	8.68487		PLIN2	13.0187
ATP6AP1	13.8342		EID1	17.8459		SF3B1	8.68193		PCSK5	13.0183
PSMA4	13.8286		CLTB	17.8417		CHST15	8.67441		HSBP1	12.9875
JAK1	13.8092		REEP5	17.8406		SNX2	8.66224		ENO1	12.9865
ITGA2	13.7886		ATP5E	17.8401		BOD1L1	8.6545		CHMP1B	12.9433
HMGB1	13.7829		SCAND1	17.716		TIMP4	8.64197		ARL4A	12.9261
PTPRE	13.776		CYBA	17.6608		SNX9	8.63505		PXDN	12.9185
SUMF2	13.7562		NDUFS7	17.6186		TCF7L1	8.63234		ATP6V0B	12.8695
FNDC3B	13.6975		NPC2	17.5825		RGS16	8.62063		ANXA2	12.8677
AOC3	13.6468		HDLBP	17.532		RB1CC1	8.62024		COL15A1	12.8605
SOX18	13.6308		SULF2	17.5244		EHD2	8.61812		MAGED2	12.8582
RNF7	13.5551		ARPC2	17.4959		LYRM4	8.59353		APOH	12.8256
ABHD17A	13.5279		SDPR	17.3605		THY1	8.57209		ABHD17A	12.8075
NEDD8	13.5237		NDUFB11	17.3314		FGA	8.57077		PECAM1	12.789
CD9	13.5103		FAM127B	17.2787		UBE2H	8.55795		EOGT	12.7847
EIF4EBP1	13.4991		ATP5G3	17.2724		UBE2G2	8.55435		PAPSS1	12.7606
PDLIM2	13.4803		RNF145	17.183		APEX1	8.54976		SPOP	12.749
RSU1	13.4643		F2RL3	17.1556		TBL1XR1	8.53865		EIF4G2	12.7289
TUBA1A	13.4114		PLA2G16	17.1517		TSC22D2	8.52237		SUB1	12.6589
SDF4	13.3597		NDUFA4	17.141		POLE4	8.50159		EVA1B	12.6558
AKAP13	13.3292		ZNF428	17.1239		AFF4	8.49681		PDZD2	12.6458
FJX1	13.3222		MRPL41	17.0966		CHORDC1	8.49622		RSU1	12.6057
SPG7	13.3204		ASNA1	17.0927		LMO2	8.49089		RBMS1	12.6047
GRAMD1A	13.3078		NID1	17.0574		ZNF292	8.49084		SSR2	12.5964
BRK1	13.2939		ATP5J	17.05		ECI2	8.49084		ARHGAP4	12.5923
PSMA1	13.2884		ITGAV	17.0453		ANXA1	8.47537		SRGN	12.5909
NDUFB10	13.2795		MYO1E	17.0305		AP2M1	8.47227		MARCKS	12.5756
CLEC2B	13.277		HLA-DRB1	16.9999		GPATCH2	8.46188		ARPC2	12.5621
NOP10	13.2479		SHISA5	16.9198		SH3GL1	8.45839		PPP1R14B	12.5591
JAG1	13.2428		PTMS	16.9011		TSPAN15	8.44748		MLEC	12.5385
MYL12A	13.1731		BANF1	16.8958		ARID5B	8.43413		ARL5B	12.5358
UQCRH	13.1685		HN1	16.8956		H2AFJ	8.42269		NDUFB11	12.5191
ERP29	13.167		NREP	16.863		ZNF521	8.42017		KRT10	12.5165
APOB	13.1657		NRP1	16.8601		SRGAP1	8.4025		DGKE	12.5142
HDAC1	13.1584		SPRY1	16.7966		PELI1	8.38977		LGMN	12.4889
SERPINH1	13.154		PGM2L1	16.7875		RARRES2	8.34484		TXNL1	12.4864
ISG20	13.1039		PRDX1	16.7357		CTSC	8.33922		EMCN	12.4619
CLEC14A	13.1		GRAMD1A	16.7002		HERC1	8.33478		RILPL2	12.4565
HOXB2	13.0861		TRIM47	16.6942		ZBTB20	8.33014		BCAP31	12.4362
MPZL1	13.0848		RAB2A	16.6687		ABCG2	8.32703		CLTA	12.4221
TAX1BP3	13.0774		BTG1	16.6186		DCXR	8.32067		PARVB	12.4211
PALMD	13.0771		DAAM1	16.6168		MAT2A	8.30516		GOLM1	12.4198
OST4	13.0734		PPIC	16.5889		SASH1	8.28904		ITGA9	12.4059
SH3GLB1	13.0654		TMEM219	16.5195		TNFAIP3	8.27038		MAP4	12.3949
SNTB1	13.0507		RGS3	16.5133		ACSL3	8.26388		PSMB5	12.38
SSR4	13.0252		RNF181	16.4864		MCRIP1	8.25936		UACA	12.3743
SERPINE1	13.0153		HMGB1	16.4786		GADD45G	8.25719		LAMTOR2	12.3606
MXD4	13.009		RBM3	16.4445		RORA	8.2558		BAX	12.3394
CRIP2	13.0059		SLC25A3	16.4221		FHL1	8.22518		KITLG	12.3173
NAA10	12.9917		FILIP1L	16.3866		GFOD1	8.22153		RBPMS	12.3023
PLCB1	12.9753		VIMP	16.3512		XAF1	8.21937		PSMD8	12.2962
PGAM1	12.9555		PPP1CA	16.3276		GNB4	8.21548		CHORDC1	12.2658
UQCRB	12.9501		BCAP31	16.308		ENAH	8.20538		APRT	12.235
BID	12.941		APLP2	16.2964		KLF2	8.19951		ACE	12.2247
PODXL	12.9116		PLOD1	16.286		NUPR1	8.19378		TMED10	12.2092
NDUFA4	12.8302		ADAMTS6	16.284		MBD2	8.19147		CTSL	12.1795
UQCR11	12.8038		CANX	16.2596		SEMA6A	8.18615		PITPNC1	12.169
TMEM167A	12.7968		SLC38A2	16.2595		NASP	8.186		ELMO1	12.1588
NREP	12.7911		RASGRP3	16.2529		SLC25A3	8.18444		OAF	12.1507
KLF6	12.7863		IL3RA	16.2268		CCT2	8.13494		TEX264	12.1471
BSG	12.7617		ADGRL4	16.2005		NT5E	8.1312		EMC8	12.1425
VKORC1	12.7494		TMEM147	16.1765		ANO6	8.11378		PRCP	12.1345
THSD7A	12.7384		ASPH	16.1344		OAF	8.10969		TSHZ2	12.1088
EFCAB14	12.6941		ENO1	16.1177		EIF3H	8.07758		PSMA7	12.1032
ROBO1	12.6789		NDUFS5	16.0778		EIF3M	8.05945		SSR4	12.0819
ADAM10	12.6758		FAAP20	16.0636		ELK3	8.05302		PPP1CB	12.0525
SH3BGRL	12.6485		MCTP1	16.0633		ZBTB38	8.04878		SUMO1	12.0522
C19orf53	12.6382		C19orf66	16.0571		SCAF11	8.03908		CMTM6	12.0512
REXO2	12.6353		P2RY6	16.0553		SULF2	8.03897		FSCN1	12.0332
OSBPL3	12.6059		RNF213	16.049		AHSG	8.03302		ERP29	12.0156
MPC2	12.603		WDR83OS	16.0016		ICA1	8.02864		CTSA	12.0146
EIF1AY	12.5917		PLXND1	15.9946		SMG1	8.019		ADAMTS5	12.0108
ARHGEF12	12.5599		CCDC85B	15.9402		SRI	8.01415		SESTD1	12.0023
OSTC	12.549		AKAP13	15.9016		SCAMP1	8.00784		CD2BP2	11.975
MRPS21	12.4772		ATP5A1	15.9006		UQCRH	7.97805		LAMTOR5	11.9666
ODF2L	12.4665		YWHAQ	15.8542		MXD4	7.95602		AZIN1	11.9206
METTL9	12.4545		PSMB5	15.8215		FZD4	7.95328		RAPGEF5	11.8959
LEPROT	12.4252		CDKN3	15.77		SERBP1	7.95303		SERPINB6	11.8921
FDPS	12.4196		RBKS	15.7525		WNK1	7.95024		CDH5	11.8794
SMIM14	12.3742		TALDO1	15.7444		TCF4	7.9448		COX6A1	11.8716
EDIL3	12.3604		FZD4	15.7406		EPC1	7.93863		PKN1	11.8646
CLTC	12.3412		TROVE2	15.7012		SPTAN1	7.93764		PSMB3	11.8612
SULF2	12.3404		PTP4A1	15.624		COLGALT1	7.93353		GUK1	11.8544
LAMTOR2	12.337		TP53I3	15.6195		BRI3	7.9173		PTBP1	11.8496
S100A16	12.3361		TWF2	15.6019		ASAP1	7.91219		KLHL24	11.8212
NDUFB2	12.3296		ZC3H11A	15.5977		NREP	7.90778		IFITM2	11.8159
RORA	12.3232		PPM1G	15.5909		KCTD3	7.90391		GMNN	11.8142
SPRY4	12.3204		UBL5	15.5345		TRAPPC1	7.897		VTN	11.8069
SWAP70	12.3203		COLGALT1	15.5166		AP1S1	7.89213		ENPP2	11.7974
ELOB	12.3045		TTYH3	15.4729		CCNL1	7.87926		RAPGEF1	11.7919
ADGRG1	12.298		TKT	15.452		CLCN3	7.86655		BTG1	11.7842
FHL3	12.2694		ID1	15.4055		BPTF	7.86452		CLDN15	11.7819
HP	12.265		HIGD2A	15.3615		ARL5B	7.84936		TMEM50A	11.771
SKAP2	12.2574		MESDC2	15.3349		KNG1	7.84855		PFKL	11.7398
DDI2	12.2373		G6PC3	15.3295		EPHB4	7.84817		NDUFS2	11.7237
NDUFB7	12.2305		LAMTOR2	15.3292		SMAD5	7.84793		VASH1	11.7228
C3	12.1859		GNAI2	15.305		BMP2K	7.84608		ELOVL5	11.7223
RBP7	12.1651		FEZ2	15.3039		MARCH7	7.8423		COX14	11.709
TMEM230	12.1135		SEC13	15.2586		CSNK1A1	7.83776		YIPF3	11.6913
SUMO2	12.0694		FAP	15.2201		SIRPA	7.83463		CFI	11.6133
RTN4	12.0364		HSBP1	15.1913		YTHDF2	7.81936		BACE2	11.6067
GTF2I	12.0349		CCDC124	15.1811		MBNL1	7.81923		HMOX2	11.606
RAP1A	12.0266		CDH13	15.1496		MLXIP	7.8174		FAM89A	11.6047
GSN	12.0247		YPEL5	15.0828		RAP1B	7.81311		MLXIP	11.6009
NDUFS7	12.0226		CTSA	15.0117		EEA1	7.81056		HIGD2A	11.5968
TSPAN3	11.9998		ATPIF1	15.0013		NFKBIZ	7.79877		HERPUD1	11.5825
PTPRM	11.9958		ATP5F1	14.9957		CDH5	7.79145		HM13	11.5583
DAD1	11.9845		COX6B1	14.9927		NSA2	7.78239		C16orf72	11.5447
PSMB2	11.9527		RNH1	14.9617		SENP7	7.76981		CKS2	11.5444
TMED9	11.9379		C1orf123	14.9295		DDT	7.75567		GFOD1	11.54
SVIL	11.937		ABRACL	14.8888		ANKS1A	7.75078		C2CD4B	11.5077
PDIA6	11.8933		SSNA1	14.8598		TCP1	7.74599		CTSB	11.5051
POLR2G	11.8681		PGLS	14.8531		CCNY	7.74408		RNASEH2C	11.4977
ARPC2	11.8626		ERGIC3	14.8155		DBI	7.73957		GRB10	11.4938
NCK1	11.8508		IL32	14.8077		LITAF	7.73657		LAPTM5	11.4886
ATRX	11.8448		UVRAG	14.7765		CLTA	7.73366		TMEM167A	11.4722
ACVRL1	11.8399		MDH2	14.7737		TAOK1	7.72813		ATP6V0D1	11.464
NOX4	11.8105		PQLC3	14.7088		EMP1	7.7237		SRI	11.4622
FABP1	11.8068		MYO5A	14.6878		ZCCHC24	7.72164		SAT2	11.4506
KDELR2	11.8014		TUBB	14.6725		CYP2E1	7.71242		TMEM132A	11.4444
TWF2	11.7793		TXNDC17	14.6412		YWHAZ	7.70975		TIMM13	11.4406
REEP3	11.7583		PDLIM1	14.6372		CPM	7.70046		SPRY4	11.4396
ORM1	11.7528		CD59	14.6371		APLNR	7.69441		CCT3	11.4342
PLXNA2	11.7493		UBE2I	14.5747		GALNT10	7.69229		PINK1	11.4123
NNMT	11.7484		TCF25	14.5743		COX4I1	7.68876		TMBIM6	11.408
CALU	11.7319		ATP5L	14.5733		CAMK2D	7.68482		HPCAL1	11.345
KLHL5	11.7267		COX5B	14.5659		MAFF	7.67329		NUTF2	11.3362
IL32	11.7226		APOL1	14.5451		ELK4	7.67311		TES	11.3256
