# Supplementary material for: Pan-cancer integrative analyses dissect the remodeling of endothelial cells in human cancers
Source: Natl Sci Rev. 2024 Jul 11;11(9):nwae231. doi: 10.1093/nsr/nwae231 (PMC11429526; doi:10.1093/nsr/nwae231)
Supplement: nwae231_Supplemental_Files [file nwae231_supplemental_files.zip › Table S5.xlsx]

## Sheet: S5
Table S5. Upregulated genes of TECs in different cancer types.
BRCA			CESC			CHOL			CRC			cSCC			ESCA			LIHC			LUAD			OV			PAAD			PRAD			RCC			STAD			THCA
Names	Rank scores		Names	Rank scores		Names	Rank scores		Names	Rank scores		Names	Rank scores		Names	Rank scores		Names	Rank scores		Names	Rank scores		Names	Rank scores		Names	Rank scores		Names	Rank scores		Names	Rank scores		Names	Rank scores		Names	Rank scores
JUNB	16.2185		HLA-C	42.5057		COL4A2	35.4345		COL4A1	45.2551		SPARC	11.403		IGFBP7	41.065		IGFBP7	53.4608		IGKC	26.2934		PLVAP	39.0645		TMSB4X	14.2834		IGFBP7	50.6222		VWF	47.2854		S100A6	36.3072		IGFBP7	31.4688
ZFP36	16.0658		NFKBIA	33.1531		COL4A1	34.7088		COL4A2	44.1323		COL4A2	8.62878		COL4A2	38.2091		SPARC	52.9323		PDK4	19.4389		HTRA1	38.0887		TIMP1	13.9331		PECAM1	47.4475		SPARCL1	43.657		COL18A1	28.0286		MMP2	20.4169
DUSP1	15.8528		SOD2	32.8978		HTRA1	34.0508		SPARC	39.2558		PRKCDBP	8.57138		SPARC	37.1931		PLVAP	49.4573		TSC22D3	18.8571		COL4A1	36.0559		INS	13.0109		IFITM1	47.3882		VIM	38.7823		COL6A2	27.4594		LAMB1	19.8998
FOS	15.8033		CXCL8	31.8652		VWA1	30.0809		COL15A1	38.4894		COL4A1	8.44346		COL4A1	36.1725		COL4A1	48.2493		DDIT4	15.55		COL4A2	32.9136		NBEAL1	12.4306		ADGRL4	44.9458		INSR	36.0676		LMNA	26.6613		INSR	18.3409
JUN	14.5795		S100A9	23.4983		MMP2	29.811		HTRA1	35.2635		VWA1	8.08814		PFN1	33.7181		APOA2	47.0046		RACK1	14.8632		ENG	32.5818		SPP1	11.9049		RAC1	42.8405		COL4A1	30.3477		C4orf48	25.2149		EDIL3	17.9461
H3F3B	13.9074		IGFBP7	23.399		LAMB1	29.7292		MMP2	33.3551		S100A11	7.7864		PPIA	32.8756		COL4A2	44.4104		IGHA1	14.2841		A2M	31.7541		PFN1	11.6453		BTG1	42.1956		ITGA6	29.3955		MMP2	24.5305		COL4A1	17.6941
HLA-DRB5	13.2102		SCGB3A1	23.0598		SPARC	29.6982		COL18A1	32.901		CLEC14A	7.66942		PPIB	31.7354		VWA1	42.4862		VWA1	13.8814		INSR	30.5187		SERF2	10.7758		PTMS	40.6231		CAV1	27.7443		VIM	24.0559		MIR4435-2HG	17.5391
FOSB	13.0622		HIF1A	21.4859		IGFBP7	25.6083		LAMA4	32.5092		ENG	7.61803		ENG	31.5489		TM4SF18	40.0944		KLF2	13.7721		MLEC	30.1531		MMP2	10.5858		IGFBP4	40.5281		TCF4	27.5113		FSTL1	23.1002		SPRY1	17.4938
SOCS3	12.9715		NCL	20.853		MAP1B	24.9576		PCDH17	32.1907		A2M	7.34744		MIF	28.4503		COL15A1	37.2488		TMEM204	13.3718		ITGB1	27.5228		UQCRQ	10.0399		DUSP1	40.0645		PRSS23	27.3789		THBS1	22.0054		PRSS23	17.3348
CDKN1A	12.728		WTAP	20.6075		ITGA6	24.618		CD93	31.9893		CTSB	7.09216		SOX4	28.2736		APOE	36.6802		SPRY1	12.7492		SPARC	27.2054		ECSCR	9.77767		PLPP1	38.1509		HTRA1	27.1362		ENO1	21.8438		CDH13	17.0423
PPP1R15A	12.3717		CD55	20.421		PLVAP	24.517		AQP1	31.6368		ENTPD1	6.96752		SERF2	28.0123		VAMP5	36.3899		PLVAP	12.3797		PECAM1	26.9726		NAP1L1	9.67627		SNU13	37.7693		LAMA4	26.5737		GAPDH	21.7084		THY1	15.9754
SLC2A3	11.9219		UGCG	20.4008		COL15A1	22.8095		MAP1B	31.3604		GAPDH	6.92598		C1orf54	27.272		RGCC	35.7195		SPARCL1	12.3038		ZFAS1	26.3659		TSHZ2	9.65567		UQCR11	37.0591		IVNS1ABP	26.1029		COL4A2	21.071		RAI14	14.94
IER2	11.7042		ITGB1	19.7789		RAI14	22.6027		PRCP	31.3481		S100A2	6.77128		PRKCDBP	27.2599		TMEM204	35.2704		IGLC2	12.1531		VWA1	25.7028		ARHGDIB	9.62612		NPDC1	36.6504		NFIB	25.2572		ANKRD28	20.9684		PMEPA1	14.8698
KLF4	11.2556		UTRN	19.5076		PECAM1	21.06		MARCKS	31.2846		NPDC1	6.51272		SERPINE1	27.1503		KDR	35.1733		BTG1	11.6658		APCDD1	25.7021		LGALS1	9.37322		NEAT1	36.4597		MALAT1	25.2341		KLF6	20.8043		ATP5E	14.8655
IFITM1	10.9437		TIFA	18.3331		FLNA	20.6738		CD81	30.959		LGALS1	6.48429		PCDH17	27.0016		ITGA6	34.7487		COL15A1	11.472		SCIN	25.3124		LYZ	9.18309		RSRP1	35.787		COL4A2	24.8755		COTL1	20.1877		CD99	14.7921
ACTB	10.7789		WWTR1	18.2873		PMEPA1	20.5978		COL6A2	30.6743		SELE	6.48429		FKBP1A	26.8542		HTRA1	34.4747		CTGF	11.3355		RAMP2	24.9076		HNRNPC	9.10058		ACKR1	34.409		IGFBP3	24.8562		RAI14	19.9549		EMP1	14.746
PCBP2	10.7304		MALAT1	17.8543		LAMC1	19.5243		VWA1	30.184		RAB13	6.46953		ATP5E	26.0349		RBP7	34.3916		PPIA	11.1279		CD93	22.292		MARCKSL1	9.0924		PLPP3	33.8578		ANGPT2	24.6839		HIF1A	19.6968		MAP1B	14.6727
SPRY1	10.4528		HLA-B	17.8056		COL18A1	19.4319		C4orf48	29.8645		PLVAP	6.4094		MYL12B	25.8918		APOC1	34.3775		SEC14L1	10.9662		LAMB1	22.291		SNRPD2	9.03068		KLF2	33.8016		STC1	24.6297		STAB1	19.6184		IGKC	14.6147
NFKBIZ	10.3061		AKAP13	17.5809		LAMA4	19.2724		FSTL1	29.7757		ID3	6.33998		INSR	25.6406		THY1	33.4419		SPARC	10.9412		APP	22.2014		VMP1	8.99368		SF3B6	33.4125		GNAS	24.0741		ITGA5	19.3376		FKBP2	14.1396
PPDPF	10.2562		GOLGB1	17.578		MARCKS	19.2054		TGM2	29.3504		C1orf54	6.26454		LAMB1	25.4384		TMSB4X	33.0779		ARRDC2	10.923		KCNQ1OT1	22.0354		APOE	8.78112		GSN	32.0226		ITGB1	24.0559		FLNA	19.2277		PDE4D	13.9464
EGR1	10.1113		ICAM1	17.575		RAB13	19.0724		MCAM	29.1355		COL15A1	6.19566		CFL1	25.2063		RAB13	32.8711		COL4A2	10.6319		COL6A2	21.8422		FXYD5	8.66095		SARAF	31.7907		MPZL2	23.9327		RNF145	19.0535		ROBO1	13.9344
ATF3	9.79528		ENPP2	17.4139		PPP1R14B	18.9629		HIF1A	29.0626		CD93	6.15958		MMP2	25.1313		APOC3	32.8238		IGFBP4	10.4843		RGCC	21.3919		UQCRB	8.53169		PCAT19	31.7271		SPARC	23.8485		EEF1B2	19.0299		ERAP2	13.6402
GADD45B	9.69184		NCOA7	17.1183		GUK1	18.7918		SERPINH1	28.6982		ARHGDIB	6.10109		SERPINH1	24.9492		ARHGAP18	32.0141		IFNGR1	10.4433		HYAL2	21.2146		IGLL5	8.52247		RHOB	31.6133		FSTL1	23.8171		ABL2	18.6982		COL18A1	13.5542
NFKBIA	9.63339		SAT1	17.0357		APLNR	18.7808		FLNA	28.6363		AQP1	6.0754		COL15A1	24.4847		ESM1	31.7206		RGCC	10.4072		ADGRL4	20.8858		OST4	8.39131		ZFP36L2	31.3766		EDNRB	23.3835		BACE2	18.6358		PLEKHG1	13.3883
NR4A1	9.15491		WFDC2	17.0305		CALD1	18.7045		LGALS1	28.5922		TAGLN2	6.02019		RAB13	24.1323		CD34	31.649		ZFP36L1	10.1575		MALAT1	20.7846		NPC2	8.38203		YBX1	30.6951		IGFBP7	22.9761		LAMB1	18.6354		ABL2	13.3824
NEDD9	8.8463		SPAG9	16.7347		COL6A2	18.5616		NID1	28.5026		IFI27	5.95787		ARHGDIB	23.8725		TGFBR2	31.39		RSRP1	10.1402		DDX5	20.2931		MMP7	8.23544		KLK3	30.6485		ENPP2	22.2541		PIM3	18.6166		LMNA	13.3599
RHOB	8.80961		TNFAIP3	16.6152		FN1	18.3179		PXDN	28.4896		SLFN5	5.94038		FSCN1	23.8458		EGFL7	30.9951		FKBP5	9.9846		JAG2	19.9011		PRCP	8.1173		TGFBR2	30.5458		MARCKS	22.0854		ACTN1	18.3191		NFAT5	13.221
GABARAP	8.79517		S100A2	16.6135		MCAM	18.2477		INSR	28.3953		TAP1	5.89228		PLVAP	23.7801		ENG	30.2527		IER3	9.75671		SERPINH1	19.8232		AQP1	8.11422		ATP5D	30.3874		LAMC1	21.9337		COL4A1	18.3056		ANXA2	13.1668
SERTAD1	8.77701		MACF1	16.5433		MLEC	18.1242		LAMC1	28.26		RNASE1	5.86768		MYL6	23.0648		SNX3	30.2134		AQP1	9.69345		IGFBP3	19.8138		C14orf2	8.02596		APP	30.0396		MCAM	21.4797		ASPH	18.255		TSHZ2	13.1348
S100A6	8.67001		GOLGA4	16.4263		SOX4	18.0965		TCF4	28.0698		OCIAD2	5.85893		LGALS1	23.06		LAMA4	29.5243		FZD4	9.63221		NRP1	19.6379		MMP14	7.94999		A2M	30.0015		CXorf36	21.2515		CMIP	18.2309		CACNA1C	13.0741
EIF1	8.48897		PNN	16.4119		NID1	18.0775		C1orf54	27.8994		CSRP2	5.80864		COL6A2	23.0227		RFLNB	29.1462		TSC22D1	9.55727		SNHG7	19.4812		PFDN5	7.86597		CEBPD	29.1786		COL8A1	20.9657		PDLIM1	18.1749		C1orf54	13.0412
SAT1	8.45718		CXCL3	16.1527		FSCN1	18.0272		CALCRL	27.6377		BMPR2	5.79333		AP2S1	22.703		NRP1	28.9837		SGK1	9.39051		PCDH17	19.2395		FXYD3	7.85355		PNRC1	27.2605		SPRY1	20.7602		SOX4	18.1428		TCF12	12.9682
TM4SF1	8.30166		TPR	16.0381		ENTPD1	18.0074		GAPDH	27.3852		SLCO2A1	5.7824		PRSS23	22.6399		EVA1B	28.8129		FAM167B	9.34985		SPRY1	19.1239		FKBP1A	7.80582		YBX3	26.9397		LIMS1	20.6134		SERPINE1	17.9417		MYO1B	12.5842
CALCRL	8.24512		APP	15.9463		LIMS1	17.6551		SERPINE1	27.0199		RNF145	5.72555		RGCC	22.6347		MARCKS	28.7386		ADGRL2	9.31391		CASC15	19.1139		PKM	7.76829		ADGRF5	26.7449		APLP2	20.3319		MAP1B	17.9284		CDA	12.4668
CCNL1	8.23267		CXCL2	15.769		C4orf48	17.5623		ITGA5	26.7751		SLC6A6	5.71899		CTSB	22.6304		MARCKSL1	28.5213		HTRA1	9.17582		HAPLN1	18.8906		SSR4	7.71513		FLT1	26.3382		NID1	20.2433		PRCP	17.9166		FN1	12.4329
MIF	8.23043		RRBP1	15.7513		PLXND1	17.4283		MARCKSL1	26.5499		PARVB	5.7015		PTMA	22.4462		IVNS1ABP	28.447		HPGD	9.06395		MMP2	18.8336		CFL1	7.65315		MYDGF	26.2573		NRP1	20.2284		MCAM	17.6366		DIAPH2	12.3744
TNFRSF10D	8.18921		YES1	15.7354		SPP1	17.4085		SH3BGRL3	26.5495		JAK1	5.69056		VWA1	22.3915		ARHGAP29	28.3921		KLF9	9.02203		CALD1	18.0845		S100A4	7.52951		SLC2A3	25.9039		WWTR1	20.1505		CD99	17.6093		THSD7A	12.3647
ICAM1	8.02848		SWAP70	15.5064		SERPINH1	17.3363		RAI14	26.1547		FKBP1A	5.68783		C4orf48	22.0718		GUK1	27.866		TGFBR2	9.01461		KTN1	17.8224		UBA52	7.50774		SPTBN1	24.8118		INHBB	20.0081		LAMA4	17.592		AKAP13	12.348
ATP6V0C	7.90448		RAPGEF5	15.3932		APLP2	17.2559		VWF	26.0326		FSTL1	5.67089		CALR	22.0424		APOA1	27.6335		ITGA6	8.98734		CALR	17.6314		NEDD8	7.4878		TMBIM4	24.4022		DUSP6	19.6302		CCDC3	17.5115		JMJD1C	12.3478
PDK4	7.86223		KDR	15.3467		PLEKHA1	17.2273		COTL1	25.8398		HTRA1	5.6594		NME2	21.979		GNG11	27.6139		TM4SF18	8.98513		NOTCH4	17.5951		KRT19	7.48492		ENG	24.3562		YBX3	19.6044		ACKR1	17.2575		LAMA4	12.3195
RCAN1	7.80684		ZNF267	15.2081		TSHZ2	17.1751		PRKCDBP	25.8145		SH3BGRL3	5.62059		GAPDH	21.6838		GSN	27.0288		HECW2	8.90243		PODXL	17.5249		AP2S1	7.43347		KLK2	24.2347		ARL4A	19.581		ANXA2	17.0182		NID1	12.2236
KLF6	7.78657		HLA-E	15.1439		PPIB	17.1262		S100A11	25.6972		BRI3	5.60529		LAMA4	21.5666		CDH13	26.9865		BRD2	8.88777		PSMA3-AS1	17.4379		TAGLN	7.43275		LSM8	24.2114		MAGI1	19.5476		CTHRC1	17.0152		PICALM	12.2063
CYR61	7.73856		JMJD1C	15.0816		SSR4	17.1158		SOX4	25.6963		VAPA	5.60201		CCDC85B	21.5284		CALCRL	26.6309		CD34	8.83579		COL15A1	17.3777		THSD7A	7.39274		NFIB	24.0843		COL18A1	19.3704		MCTP1	17.0113		PTPRK	12.1656
SQSTM1	7.72477		CHD1	15.0459		MARCKSL1	17.0574		LAMB1	25.6593		PXDN	5.57194		CTHRC1	21.4283		FAM167B	26.532		SLC38A2	8.68448		COL18A1	17.2806		BGN	7.30414		VWF	23.6994		CRIM1	19.3265		LAMC1	16.9997		TXNIP	12.0682
IRF1	7.64077		VCAM1	15.0315		S100A6	16.8899		ENG	25.3528		FXYD5	5.44348		HTRA1	21.2891		LBH	26.4223		PLK2	8.6308		CLEC14A	17.1615		TGM2	7.29139		HES1	23.418		SRGN	19.0395		NNMT	16.9467		LEF1	12.0265
THBD	7.5858		BTG1	14.9855		SMAD1	16.866		ANKRD28	25.093		KRT16	5.42599		TMEM255B	21.0508		EFNA1	26.3146		TXNIP	8.60672		ITGA5	17.0841		ATP5G2	7.2791		VWA1	23.2802		ESM1	18.9445		PMEPA1	16.5583		ARL4A	11.9901
IER3	7.52708		LACTB	14.8207		MYO1B	16.8069		ITGB1	24.8579		ADAM15	5.40686		MAP1B	21.0507		COX5B	26.2503		IGHG4	8.50423		BMPR2	17.0072		ACTN1	7.26674		TNS2	23.2573		CDC42EP3	18.6464		VWF	16.508		ITGA2	11.9492
MCL1	7.50694		TM4SF1	14.7958		LGALS1	16.7214		MSN	24.8375		ABL2	5.3675		TMSB10	20.8928		GMFG	26.0511		EMCN	8.50411		TPM3	16.8872		TMA7	7.23595		GAS6	23.0525		NEAT1	18.415		PABPC1	16.4336		PLCB1	11.924
NME2	7.4657		HIST1H4C	14.7635		PTMS	16.4745		ETS1	24.8207		NRP1	5.36586		SH3BGRL3	20.7109		APLNR	26.0347		CALCRL	8.47997		FGD5-AS1	16.393		COX6A1	7.23013		PTPRB	22.975		LAMB1	18.3424		YPEL2	16.2555		MCTP1	11.8707
UBC	7.40422		LUZP1	14.7185		ENG	16.4388		STAB1	24.6554		KRT6A	5.36039		PXDN	20.6129		CARHSP1	25.9638		H2AFZ	8.37448		SRP14	16.0482		MYL6	7.14729		EPAS1	22.9324		FNDC3B	18.2944		SLC29A1	16.1854		CSGALNACT1	11.7429
CDC42EP3	7.30938		GLS	14.7095		ITGA2	16.3706		ATOX1	24.6401		CARHSP1	5.34345		COTL1	20.5217		B2M	25.7145		ERRFI1	8.2477		FLT1	15.9447		HMGN3	7.09564		TIMP3	22.5146		ARRDC3	18.0559		SH3BGRL3	16.0645		PCDH17	11.5293
ZFP36L1	7.29269		MCAM	14.5933		TMEM255B	16.2165		RAB13	24.6177		ARPC1B	5.33689		VAMP5	20.5075		CLIC1	25.4459		ZFAS1	8.24358		ENTPD1	15.9196		SLC25A6	7.05955		GNAS	22.4959		KCNE3	17.9982		NEAT1	15.9608		COL15A1	11.4927
MAFF	7.24202		PNPLA8	14.4917		SVIL	16.0046		PMEPA1	24.2936		DUSP23	5.31885		ARPC3	20.3337		ARHGDIB	25.2516		NRP1	8.11369		ABL2	15.8437		PCDH17	7.03019		LAMP1	22.4222		GJA1	17.9544		PDLIM7	15.9234		FBXL7	11.4607
LMNA	7.18017		RND3	14.4916		CALR	15.989		RNF145	24.2774		MSN	5.30135		FSTL1	20.3249		CA2	25.1764		COL4A1	8.09647		PTPRG	15.2983		ACTA2	6.99162		SLC9A3R2	22.3707		PECAM1	17.8764		BGN	15.911		ARL15	11.3284
MCTP1	7.12434		CCL2	14.4575		APP	15.9733		IGFBP7	24.2157		TPM3	5.23302		COL18A1	20.2851		PCDH17	24.8461		UBE2S	8.08959		OTUD6B-AS1	15.2553		PSAP	6.97749		MRPL57	22.2821		CLEC14A	17.8293		COL6A1	15.8376		PITPNC1	11.3273
EMP1	7.07459		SQSTM1	14.3646		ITGB1	15.9536		F2R	23.9673		PLXND1	5.14283		CLIC1	20.1608		INSR	24.63		CYYR1	8.04029		SOX4	15.217		C4orf48	6.90486		PNRC2	22.2287		DOCK9	17.7983		ATP1B3	15.7483		TMEM255B	11.2509
BTG2	7.04974		ADAMTS9	14.3579		PCDH17	15.8957		PPP1R14B	23.7738		GNAI2	5.08488		SSR4	20.0537		RAMP3	24.6093		CXorf36	7.99438		DSTN	15.0686		PTMA	6.87027		PTRF	22.1614		GRB10	17.6866		ZNF385D	15.669		NEAT1	11.2407
CSRNP1	6.98279		CALCRL	14.3518		GRN	15.8611		THBS1	23.7491		ECE1	5.07723		MLEC	19.7294		AMBP	24.5284		MARCKS	7.97069		ACVRL1	14.9982		CFH	6.81711		FOSB	22.0765		CALCRL	17.2824		PPP1R14B	15.636		NNMT	11.2357
CD74	6.96865		SON	14.3238		THY1	15.7261		ATP1B3	23.7382		MAP4K4	5.07122		ATOX1	19.6995		HECW2	24.4288		ARHGAP18	7.95192		ACE	14.8453		COL3A1	6.80083		CTGF	22.0234		THBS1	17.209		TSHZ2	15.6306		PTBP2	11.1529
APOLD1	6.83559		KRT17	14.3091		NNMT	15.7002		ANXA2	23.663		RALA	5.02639		COX5A	19.5619		EXOC3L2	24.3947		H2AFX	7.91589		BGN	14.8101		LUM	6.76317		KLF4	21.8498		HIF1A	17.1085		CD93	15.58		ELMO1	11.1274
SYNGR2	6.74436		PRPF4B	14.2977		VASH1	15.6975		SEMA3F	23.3854		ABHD17A	5.0007		P4HB	19.5407		GRB10	24.2816		UBB	7.91058		WFDC2	14.7684		ANXA2	6.74957		SPARC	21.5735		FILIP1	16.8536		FN1	15.5738		VMP1	11.0837
TMSB4X	6.73377		GBP2	14.2158		ADGRL4	15.6723		TPM4	23.3427		TTYH3	4.97446		GRN	19.4803		PCDH12	23.7279		NFIB	7.85531		TGFB1	14.4232		SH3BGRL3	6.74493		MMRN2	21.562		TMCC3	16.5599		PLXND1	15.5621		ZSWIM6	11.0637
ZFAND5	6.72597		NEDD9	14.0273		ACKR1	15.636		PFN1	23.3165		UPP1	4.97009		ATP5J2	19.4341		FLT1	23.6571		MKL2	7.84575		ADAMTSL2	14.3625		MYL9	6.72198		CD81	21.386		KLF6	16.5401		CSGALNACT1	15.43		MYO1D	10.8945
BHLHE40	6.66306		NNMT	14.0212		OAF	15.4845		CYR61	22.796		TYMP	4.96243		DBI	19.4029		PLPP1	23.393		NORAD	7.81863		NREP	14.326		FN1	6.72002		NDUFB8	21.2751		FYN	16.4208		AKAP13	15.4159		RHOJ	10.8077
DDX5	6.58789		F8	14.0143		ACTN1	15.4715		GNAI2	22.5499		MCAM	4.95259		GPX1	19.2579		RASAL2	23.3811		SOX4	7.71628		CD81	14.3181		ELF3	6.71492		TGFBR3	21.1693		OAZ2	16.3748		MYOF	15.3077		RAPGEF4	10.7267
DDX3X	6.48089		PPFIBP1	13.9591		FMNL3	15.426		AKAP13	22.3721		PON2	4.90777		RGS3	19.0347		MYO6	23.3728		ZBTB20	7.71383		MSN	14.1752		C1orf54	6.7142		BRI3	20.9977		PLVAP	16.3599		FLNB	15.2091		STAB1	10.6987
GAPDH	6.46171		C2CD4B	13.8888		NREP	15.3791		FBN1	22.2897		PALMD	4.88044		RNASEK	18.9405		GJA1	23.2314		KCTD3	7.71214		FSTL1	13.9616		MDK	6.67366		AHNAK	20.9321		JAG1	16.3231		TGM2	15.0535		SEMA6B	10.6417
ATP1A1	6.38736		NFAT5	13.8566		TTYH3	15.3766		OAF	22.2694		CD99	4.87825		ATP5G3	18.9354		FSCN1	23.2163		A2M	7.66346		GABPB1-AS1	13.9434		CALD1	6.66811		INTS6	20.743		PPP1CB	16.2763		OST4	14.9103		PTPRE	10.6142
CTGF	6.32377		REL	13.8441		PKM	15.2124		CD99	22.1809		CLIC1	4.86951		NREP	18.8774		DYSF	23.1129		PPP1R15A	7.44163		MIR4435-2HG	13.8067		COX6B1	6.65418		LRRFIP1	20.7395		TXNIP	16.252		OAF	14.901		ZNF521	10.6131
RHOA	6.32117		KLF6	13.8422		FKBP1A	15.1034		PLXND1	21.9033		GRB10	4.86513		ESAM	18.8726		TTR	23.0928		ELOB	7.4371		APLP2	13.6816		APOC1	6.64823		MIF	20.7318		PHACTR2	16.1216		PGM2L1	14.545		COL21A1	10.5382
STAT3	6.30383		CHD4	13.8091		HMGN1	15.0981		MAP4K4	21.891		POMP	4.82304		COX6A1	18.8576		LDHB	23.0447		POSTN	7.41959		ARHGDIB	13.6193		TFF1	6.58063		GNAI2	20.6247		NNMT	15.9839		PKM	14.5256		LAMC1	10.5263
NR4A2	6.29108		CDH5	13.6494		MMP14	15.0632		CDH13	21.7821		HEG1	4.81047		ARPC2	18.8529		PIEZO2	22.9743		ADGRL4	7.36582		THUMPD3-AS1	13.5602		CD52	6.55689		LMO2	20.5643		MLEC	15.8734		SVIL	14.5038		ZBTB20	10.4672
ESAM	6.1857		CALM1	13.5164		CTSC	14.9636		S100A6	21.7553		AKAP13	4.7886		TIE1	18.8277		ROBO4	22.8232		INSR	7.22813		NUTM2B-AS1	13.479		HTRA1	6.46444		STAT3	20.4336		DGKH	15.8182		SH3TC1	14.4882		PNP	10.3463
S1PR1	6.10675		B3GNT5	13.4082		LEF1	14.9004		SLC29A1	21.7516		TCF4	4.77002		YWHAB	18.7333		ALB	22.8148		HNRNPH1	7.21082		RAMP3	13.4518		LCN2	6.46385		ITGA6	20.4336		JMJD1C	15.7378		NID1	14.4312		PIEZO2	10.3346
MAP3K8	6.03579		ABCF1	13.2693		GAPDH	14.8272		TTYH3	21.7471		EIF4EBP1	4.74487		RAI14	18.6271		CYBA	22.8099		MGAT4A	7.08787		FAM167B	13.3491		ATP5J2	6.45182		ITGB1	20.4199		F2R	15.6231		MARCKS	14.3804		EPB41L4A	10.2334
BRD2	6.0102		ARGLU1	13.1997		PPM1F	14.807		AP2S1	21.6843		TMSB4X	4.73175		LGALS9	18.58		TMEM88	22.6301		JUND	7.02916		MYO1B	13.2459		HIF1A	6.44522		EBPL	20.3437		RAPGEF5	15.6137		FBN1	14.3772		MYO1E	10.2272
SLC38A2	5.96243		TJP1	13.1856		LPP	14.7338		HECW2	21.577		JAM2	4.66834		S100A11	18.3387		RBP4	21.9526		MMP2	7.02718		PTP4A3	13.2088		SERPINH1	6.44515		GABARAP	20.2904		CYB5A	15.36		IGFBP3	14.2255		ETV6	10.2096
PTMA	5.83088		ANKRD28	13.1769		NRP2	14.7156		PDGFB	21.4822		CD63	4.62078		BGN	18.0237		A2M	21.8945		COL6A2	7.01947		LAMA4	12.9602		KRT8	6.40697		HTRA1	20.176		FAM213A	15.2941		PPP3CA	14.1768		USMG5	10.1909
CITED2	5.82697		WARS	13.1407		PXDN	14.7052		ADAMTS9	21.4452		KRT6B	4.62078		BSG	17.9989		EDNRB	21.8061		EIF4G2	6.93534		AQP1	12.3922		IGFBP3	6.40096		KRTCAP2	20.1611		SEMA3F	15.0416		SMAD1	14.1563		TTC28	10.1723
FKBP1A	5.81523		PPP1R15A	13.1212		CD34	14.6927		LBH	21.2891		H2AFZ	4.61368		PSMA7	17.987		MGST3	21.5914		ARL4A	6.93226		ESM1	12.1918		CD74	6.33786		EGR1	19.931		CNOT6L	14.9206		CDH13	14.0813		ATP5L	10.1372
FOSL2	5.75003		HIST2H2AC	13.0081		DUSP23	14.6387		SEC61G	21.177		PRRC2C	4.60876		ATP5L	17.9669		NRP2	21.538		SAP18	6.90712		STC1	12.0212		KRT18	6.32367		YWHAH	19.8697		MIR4435-2HG	14.8016		DUSP23	14.0379		TIMP1	10.134
CRIP2	5.74349		LAMB1	12.9085		ASPH	14.599		BGN	21.1331		SELP	4.60056		PON2	17.9535		FCGRT	21.4509		MXD4	6.89892		MIA2	11.9697		PABPC1	6.30746		THUMPD3-AS1	19.8334		PCDH17	14.7693		SPHK1	14.0258		CASC15	10.1311
RBKS	5.73347		FERMT2	12.8409		NPDC1	14.5314		FKBP1A	21.1082		CTGF	4.60056		ATP5B	17.8585		SERPINA1	21.3653		IER5L	6.88188		FAM118A	11.9541		COX7C	6.28941		JUND	19.7162		AGRN	14.7524		THY1	13.9863		KALRN	10.1311
WSB1	5.65032		COL4A1	12.771		CD276	14.4666		CXorf36	20.9757		NAP1L1	4.58416		IVNS1ABP	17.8325		TNFAIP8L1	21.2743		PIK3C2A	6.83477		HCG18	11.8652		DUSP23	6.26849		SDF4	19.6499		MBNL1	14.7218		CD276	13.8816		ANKRD17	10.0688
S100A10	5.63568		PCAT19	12.7489		FBN1	14.4237		PON2	20.968		ACTG1	4.58088		ISG15	17.8218		ESAM	21.1826		FNBP1L	6.79453		SEC62	11.8386		COL15A1	6.23593		KHDRBS1	19.6206		FAM198B	14.6801		PNP	13.8632		MAGI1	10.0686
NNMT	5.62677		IL32	12.7421		ATP1B3	14.4167		FSCN1	20.6957		THBS1	4.57978		PSMB5	17.8049		CCND1	21.1159		IGLC3	6.79376		CD9	11.7071		COX5B	6.22652		CFAP20	19.6108		BRI3	14.6312		TTYH3	13.8521		PLCG2	10.0025
H2AFX	5.48458		KRT14	12.7195		RGS3	14.3719		ABRACL	20.6648		SERF2	4.57596		NDUFB11	17.7153		NOTCH4	21.0656		H1FX	6.7746		NEAT1	11.6726		NDUFS5	6.22462		FAM110D	19.5378		VWA1	14.5971		ENTPD1	13.841		MAML3	9.97488
ANXA1	5.47606		RNF145	12.7072		MSN	14.3184		CTHRC1	20.6196		PGF	4.55682		UBL5	17.6107		HLA-B	20.9042		ZBTB16	6.77389		CTSC	11.6642		COL1A1	6.21442		COL4A1	19.4944		BCAP29	14.5875		CFH	13.8379		OSBPL3	9.96604
H2AFZ	5.4588		HLA-F	12.7021		FBLIM1	14.3027		APLNR	20.589		AP2S1	4.55081		THBS1	17.6057		GPX4	20.7897		LBH	6.74495		EDIL3	11.6008		NNMT	6.19742		SRSF10	19.3286		MGAT4A	14.4295		NDUFA11	13.8314		SEPT7	9.95806
PLVAP	5.38935		TLN1	12.638		PODXL	14.2523		MMP14	20.5592		SERPINH1	4.53933		MYDGF	17.5713		RAP2A	20.7649		UBC	6.74159		VCAN	11.4642		PRKCDBP	6.17931		MYH9	19.286		FABP5	14.235		ANGPTL2	13.7789		SFMBT2	9.91623
NAMPT	5.33716		TOP1	12.5705		MYH9	14.1923		RGS3	20.515		S100A8	4.53441		NDUFB2	17.5295		MAP4K4	20.7543		GNG5	6.68502		NCL	11.4225		S100A6	6.16597		FAAP20	19.1974		ITGA5	14.2325		GNAI2	13.724		ATP5J	9.88642
MYO1E	5.27617		TNFAIP2	12.5662		CD93	14.1729		SVIL	20.5122		TAPBP	4.52949		ALDOA	17.4734		HLA-A	20.7362		HEXIM1	6.64309		IGFBP7	11.3598		LAMB1	6.15695		PSMA2	19.1232		CSGALNACT1	14.2305		ATOX1	13.7232		SEPP1	9.88642
ADAMTS1	5.26452		CSRP2	12.5614		GALNT1	14.1358		LAPTM4B	20.4911		DEK	4.50981		RHOB	17.4588		CALR	20.6935		IGHG1	6.6239		ITIH5	11.3357		FILIP1	6.13969		PODXL	19.101		MEF2C	14.1431		COLGALT1	13.6633		FNDC3B	9.85766
HNRNPA0	5.24766		NORAD	12.54		UNC5B	14.1327		PLEKHA1	20.4619		MRPL36	4.49013		PARK7	17.374		ITGA1	20.6842		CEBPD	6.54103		FOLH1	11.2902		LAMTOR2	6.1204		HACD3	19.0702		ABL2	14.1033		MIF	13.6559		CADPS2	9.80733
BAG3	5.23379		IQGAP1	12.5336		AQP1	14.113		DYSF	20.4553		MMP2	4.48576		TGFB1	17.3645		PLXND1	20.6768		SNAI1	6.52895		PLXND1	11.2744		POLR2L	6.03429		RCN2	18.8724		COL15A1	14.0195		VMP1	13.6382		ATP1B3	9.74568
RGS16	5.21503		COL21A1	12.5313		CHD3	14.0871		PDLIM7	20.4537		AHR	4.47811		ARF5	17.3323		GYPC	20.6593		CANX	6.41477		AKAP13	11.2045		CST3	6.01586		PIK3C2A	18.8379		CDH13	13.9624		CD109	13.6291		MPZL2	9.74368
SLC29A1	5.19937		CD46	12.501		WASF2	14.07		ITGAV	20.4141		PPIB	4.47701		CALCRL	17.3257		CSTB	20.6161		FSCN1	6.40398		SERPINB6	11.1589		COL1A2	6.00775		PSIP1	18.8169		GTF2I	13.7115		ADAMTS9	13.56		HIF1A	9.73989
IL6	5.0732		S100A8	12.4562		ADAM15	14.0505		DCHS1	20.3824		SUB1	4.47264		DYSF	17.3234		CCDC85B	20.6141		ZFAND2A	6.39228		C1orf54	11.1353		MUC1	5.98833		GNB2	18.7819		RFK	13.6855		C1orf54	13.5203		ATP5G2	9.72523
RBM3	5.02486		COL4A2	12.4184		CD99	14.0387		SPRY1	20.374		PKP4	4.45515		SEC61B	17.2981		LAMB1	20.584		BEX3	6.37675		GNAI2	11.0407		EEF2	5.97872		CALCRL	18.762		ABLIM1	13.5051		SERF2	13.4779		EIF4G3	9.70351
TPM3	5.02115		PLK2	12.4159		SEMA3F	13.9972		ELK3	20.3655		MRPL41	4.4475		SPRY4	17.101		TSPAN15	20.4792		SRSF3	6.33063		CCDC85B	10.8618		LY96	5.97454		COL4A2	18.4287		NRP2	13.4394		EHD2	13.4686		COL6A2	9.66553
RAB11A	4.98029		ARRDC3	12.3875		PGF	13.9688		VIM	20.3605		HLA-DPA1	4.43219		MYO1B	17.0918		APOH	20.4695		RHOB	6.32633		SKIL	10.8456		LAMC1	5.97421		BCAM	18.3682		HMGN1	13.4297		PGF	13.4326		BAG3	9.66244
FKBP1C	4.97371		TP53BP2	12.3591		STAB1	13.9408		CDH5	20.2344		CD81	4.43164		TAX1BP3	16.963		SERPINH1	20.4513		PPIB	6.31478		LMO2	10.8444		ANKRD28	5.97002		NENF	18.2305		ARHGAP18	13.3898		POLR2L	13.2958		ZFAND3	9.65454
PDLIM1	4.82994		SOX4	12.3502		THSD7A	13.9217		ACTG1	20.2086		S100A9	4.41798		PGAM1	16.9293		GAPDH	20.4418		ATOH8	6.27707		FBLIM1	10.8058		HNRNPA1	5.94649		PIM3	18.2144		PRKAR1A	13.3788		LITAF	13.221		PDE8A	9.64966
BTG1	4.81417		OTUD4	12.3473		ROBO1	13.9129		PICALM	20.2004		UFD1L	4.41743		MCAM	16.9106		FYN	20.4392		RNF115	6.25612		DDIT4	10.7921		RAB11A	5.93616		KTN1	18.2059		CTNNB1	13.3704		AP2S1	13.1712		PXDN	9.63715
VMP1	4.74212		SPARCL1	12.3075		FABP5	13.812		ABL2	20.1934		SNHG7	4.40759		PDIA3	16.9032		AP2S1	20.4355		PFN1	6.22028		HIF1A	10.7785		RGS1	5.93563		IGFBP2	18.1979		MXD4	13.3516		DPYSL3	13.1694		ADAMTS9	9.63193
SARAF	4.74048		DDX3X	12.2921		MEF2A	13.8016		RASGRP3	20.1763		NOX4	4.40486		LDHB	16.8711		YWHAB	20.3857		PLCG2	6.17555		IL3RA	10.5935		PRDX5	5.92458		JAK1	18.1616		EFNB2	13.3499		SELE	13.1391		PRKCH	9.61846
LINC-PINT	4.73478		SLC38A2	12.2609		DGKH	13.6928		EIF4EBP1	20.1651		PPP1R14B	4.40486		PLOD1	16.8707		OAZ2	20.254		C6orf62	6.16951		GJA1	10.5704		CTHRC1	5.87058		MARCKS	18.098		CALD1	13.2828		PON2	13.0944		SMYD3	9.61228
S100A11	4.73351		TMOD3	12.1566		SHC1	13.6525		VMP1	20.0683		POLR2J	4.39064		FAM167B	16.8417		COX4I1	20.2456		GUK1	6.15032		PMEPA1	10.3948		HMGN2	5.86548		CRTAP	18.0909		GNAI2	13.2802		DDX17	13.0905		TNFRSF10D	9.61085
ADAMTS9	4.71988		NRIP1	12.0935		CALCRL	13.6408		LPP	19.9932		FAM96A	4.37425		PLXND1	16.7994		RASGRP3	20.0317		SERF2	6.14493		MCAM	10.3155		NDUFA3	5.85247		RGCC	18.0791		ASPH	13.2506		PLEC	12.9672		FAP	9.59643
GNG5	4.7167		ATP1A1	12.0636		EGFL7	13.5574		FN1	19.9735		SNRPB	4.37315		RABAC1	16.7976		MYL6	20.0134		MARCKSL1	6.13427		MACF1	10.1854		EZR	5.84233		MLEC	17.9941		GALNT1	13.2501		PXDN	12.9582		GPX1	9.52822
HEXIM1	4.67561		PRRC2C	12.0445		MPZL2	13.5464		FAM167B	19.8536		ANKRD28	4.3655		ATP5J	16.7781		TMEM255B	19.9978		SEM1	6.12609		CST3	10.1696		APLNR	5.82023		ADGRG1	17.9147		TNFRSF4	13.2407		LIMS1	12.9525		PDLIM1	9.5208
GNG10	4.67235		EIF4G2	12.0403		ZNF385D	13.5344		ASPH	19.8492		CD109	4.34363		STAB1	16.5012		NID1	19.8356		LPAR6	6.07066		TSC22D1	10.1436		PLXND1	5.7878		ARHGAP29	17.8682		ANGPTL2	13.2332		MMP14	12.9466		RASAL2	9.44551
PSMA6	4.65451		PNRC1	11.9564		COLGALT1	13.482		LOXL2	19.8365		LAMB1	4.3409		COX6C	16.3948		PPIB	19.7722		CXCR4	6.03974		TMEM204	10.14		RAI14	5.77787		XAF1	17.8242		CREM	13.1407		ACOT7	12.9407		APBB2	9.4323
RND1	4.6307		DACH1	11.9293		PGM2L1	13.3622		FNDC3B	19.7926		RAMP3	4.33325		ITGA5	16.3354		HLA-C	19.6609		IFRD1	6.03507		HEG1	10.1194		COL6A2	5.77689		MSMB	17.7227		MBNL2	13.1381		MIR4435-2HG	12.9105		PELI1	9.4212
FLOT1	4.61111		ETS2	11.8012		ENO1	13.3515		GNAS	19.7912		MALL	4.32997		CD200	16.3019		CYB5A	19.4776		TSPAN13	6.03043		YWHAH	10.0667		IL33	5.77499		ACTN4	17.7137		CAV2	13.1178		PALMD	12.9016		LMBR1	9.41457
TAGLN2	4.57928		PCMTD1	11.7619		SLC29A1	13.3469		ENTPD1	19.7551		ARHGEF12	4.32997		ATP5D	16.3009		APP	19.3312		RFLNB	6.01159		SPG7	10.0483		ACTB	5.77309		SPTAN1	17.6974		ACKR3	13.1095		LEF1	12.8452		CHST11	9.41384
VIM	4.5673		DSP	11.6421		COTL1	13.2864		VASH1	19.7456		VCP	4.31247		APLNR	16.3007		TP53I11	19.3177		MLEC	6.00068		SERPINE1	10.0041		OLFM4	5.74406		LIFR	17.6192		YWHAH	13.0404		TPM4	12.8406		NAMPT	9.39351
TSC22D3	4.53766		BIRC3	11.566		CCDC85B	13.2786		YWHAZ	19.7019		MYL12B	4.30755		USMG5	16.1913		ITM2B	19.3112		ZC3HAV1	5.99203		ZSCAN16-AS1	9.97282		ATP1B3	5.72661		TRIM56	17.6167		IPO11	12.9898		EDN1	12.8215		HTRA1	9.36681
NGRN	4.53517		ITGAV	11.5125		EDIL3	13.2579		GNB1	19.6534		TMSB10	4.30427		PTPRK	16.1891		MGMT	19.2888		APP	5.98196		TPM4	9.90097		C6orf48	5.70438		C11orf96	17.5917		MYO1B	12.9699		ADAMTS6	12.817		SDPR	9.34912
MAP1LC3B	4.51936		PRDM1	11.5124		IGFBP5	13.2031		PTPRK	19.5423		ITGA6	4.29826		ANAPC11	16.1394		SUMO1	19.2451		VAMP5	5.92552		JAK1	9.8994		KLF6	5.69692		TXNIP	17.5256		PLXND1	12.9024		CD55	12.7979		OAF	9.34025
INSIG1	4.50698		FUS	11.511		ADAMTS5	13.1823		CLIC1	19.4488		OAZ2	4.27476		COX4I1	16.129		ADGRL2	19.1936		PCBP2	5.91165		DYNC1H1	9.8809		ATP5L	5.69516		H1FX	17.422		MECOM	12.8425		PDLIM4	12.7918		DOCK4	9.33674
PLPP1	4.47808		PKIG	11.5007		MACF1	13.1353		SH2B3	19.446		TMEM255B	4.27312		RNF7	16.0751		DGKH	19.1342		DDIT3	5.90448		F2RL3	9.8305		TUBB	5.60088		HEG1	17.4129		CXCR4	12.8086		COL15A1	12.7403		PTRF	9.33121
TOMM5	4.44505		RNF19B	11.4796		CST3	13.128		MYL6	19.4237		RAC1	4.26929		CD276	16.0525		CD81	19.1271		ELK3	5.89647		APOLD1	9.82274		CCDC3	5.59924		TCF4	17.3668		PTMS	12.7996		SEM1	12.7334		ABCG1	9.31395
MYC	4.44495		HNRNPAB	11.4325		IGFBP4	13.0181		P2RY6	19.3781		ACOT7	4.26382		A2M	16.0006		PDGFD	19.101		TGFBR3	5.86841		FAP	9.57524		ATP5O	5.57799		DAZAP2	17.2944		EMP1	12.7936		APLNR	12.7248		RAPGEF5	9.3005
TPM4	4.43861		CHD2	11.4302		FAP	12.9892		SHROOM4	19.3463		COX5A	4.26273		APLP2	15.9641		KCNE3	19.0628		RBP7	5.86169		UNC5B	9.53529		COL18A1	5.56289		RTN4	17.2709		A2M	12.716		LGALS1	12.7186		MARCH3	9.29902
CD99	4.42668		PDIA3	11.3919		SH3BGRL3	12.9213		TMEM255B	19.3398		CSNK2B	4.26164		CALD1	15.9438		RGS3	19.0621		ZFAND5	5.84699		SYNPO	9.52774		TMSB10	5.55217		UBE2S	17.2607		ITGA1	12.6828		ARRDC3	12.6715		ATP5I	9.29539
CD9	4.41781		BMPR2	11.3918		EEF1B2	12.9112		FAM198B	19.3107		TES	4.24852		CD99	15.9364		GNAI1	19.0326		TOMM20	5.83451		SLC39A10	9.42818		NHP2	5.55099		NBEAL1	17.2134		PSMB3	12.5216		NDUFC2	12.5849		EXOC4	9.29459
FN1	4.38427		GBP4	11.3907		CD81	12.9048		NAMPT	19.2664		PFN1	4.23813		PRCP	15.8681		NQO1	18.969		ANKRD28	5.80707		ADGRG1	9.37614		C9orf16	5.527		APLP2	17.1773		C1orf54	12.4714		TMA7	12.5814		FLI1	9.25925
IFRD1	4.36745		EMP1	11.3823		ANKRD11	12.7308		COL6A1	19.2223		ITGA5	4.21955		SDF4	15.8623		COL18A1	18.9358		RBBP6	5.79401		NPDC1	9.33946		SPINT2	5.49149		SLCO2A1	17.1222		PPP3CA	12.4041		NAP1L1	12.5793		SLC29A1	9.25284
HERPUD1	4.3474		GLIS3	11.3797		BSG	12.7232		CD276	19.2075		PRSS23	4.19987		NID1	15.7937		ITM2A	18.8889		HEY1	5.75661		UACA	9.28391		SNRPE	5.48947		LIMS2	17.0711		CALU	12.3799		CNIH1	12.5632		SIK3	9.2263
MYLIP	4.34159		EEA1	11.3626		CANX	12.7019		BACE2	19.1891		ESAM	4.1944		JUP	15.7811		TXNIP	18.8797		SASH1	5.75432		EXOC3L2	9.19607		FTL	5.44769		NAMPT	17.0459		CST3	12.3678		CYR61	12.5483		VWF	9.18898
TMEM2	4.33179		CFLAR	11.3199		ITGA5	12.6975		ENO1	19.1602		CMIP	4.18839		FXYD5	15.7612		TSPAN13	18.8758		RAMP3	5.71749		CDH13	9.17561		GAPDH	5.43527		ZFAND5	17.0329		CANX	12.346		FKBP1A	12.5267		RABGAP1L	9.06981
TUBB4B	4.31841		MYCBP2	11.3197		DUSP6	12.6733		NREP	19.13		MLEC	4.18347		ZNF428	15.7134		UBA52	18.7921		NAA38	5.71483		EIF4G2	9.15377		EIF5B	5.43435		ZFP36L1	17.0214		THSD7A	12.2889		EIF4EBP1	12.5056		C14orf2	9.04464
ZYX	4.26516		EIF3J	11.242		AFAP1L1	12.6636		MYO10	19.053		ABCD4	4.17417		NDUFA4	15.6783		IGFBP2	18.7751		IGHG3	5.70674		PLXNA2	9.11217		TRAPPC1	5.43389		WSB1	16.7969		CCDC50	12.2666		NME1	12.4818		ANGPT2	9.01882
LAPTM4A	4.26505		JAK1	11.1648		ZFHX3	12.6175		TMSB10	18.9626		PSMD2	4.1698		SCAND1	15.6586		HINT1	18.7397		LAMC1	5.62474		MYO10	9.05867		SNX3	5.4282		PINK1	16.76		AKAP13	12.1558		EEF1A1	12.4724		IVNS1ABP	9.0063
PRCP	4.26049		ATP1B3	11.1518		BGN	12.5805		SEC61A1	18.8652		SNRPG	4.16597		NME4	15.6314		HMGB1	18.6735		TRA2B	5.59017		IFITM2	8.87072		USMG5	5.42755		EFNB2	16.6836		RAC1	12.1419		ABRACL	12.4262		SPARC	8.98586
PLK3	4.25431		ABCB1	11.1464		HOMER3	12.5606		IGFBP5	18.8527		ACVRL1	4.16433		JAK1	15.6173		PFN1	18.6406		CCDC85B	5.5834		SAMD5	8.84573		ZNF385D	5.42742		CALD1	16.6521		ACTR2	12.1237		HNRNPU	12.4246		MLXIP	8.98486
KLF9	4.24132		THBS1	11.0968		AGRN	12.5583		DOCK9	18.8095		NDUFB10	4.16051		ATP1B3	15.6067		S100A16	18.5993		SHANK3	5.5792		SH3GLB1	8.83351		BANF1	5.42297		YWHAB	16.5895		AP2S1	12.1157		ANGPT2	12.4172		DENND4A	8.98032
WWTR1	4.20119		MCTP1	11.0852		SH3BP2	12.5573		CLTC	18.7552		PODXL	4.1534		EIF4EBP1	15.5442		VTN	18.5187		SNHG7	5.5679		ANGPTL2	8.71855		FBL	5.41251		NUCKS1	16.5757		RAB13	12.1		CPXM2	12.3771		FAM155A	8.94504
ABL2	4.19137		ZFC3H1	11.0784		C1orf54	12.5378		BMPR2	18.6788		CRIP2	4.14356		GADD45GIP1	15.4905		BAX	18.2986		PFDN5	5.55538		HECW2	8.69987		DPYSL3	5.41179		ELK3	16.5432		MKL2	12.0939		PLP2	12.3182		SLC38A2	8.9446
SEPHS2	4.186		PLEKHG1	11.0648		F2RL3	12.5279		MACF1	18.6725		COMMD7	4.13973		RASGRP3	15.4764		NOSTRIN	18.1243		PER1	5.54826		RRBP1	8.57384		GRAMD1A	5.37171		BORCS7	16.5049		SUB1	12.0547		PDGFB	12.3095		SEPW1	8.88345
DAZAP2	4.18506		STK17A	11.0392		GRAMD1A	12.5119		CMIP	18.6281		NUDC	4.137		ADGRF5	15.4398		H3F3A	18.0918		IRF2BP2	5.54458		SLCO2A1	8.56727		APOD	5.36596		NFKBIZ	16.488		RBP7	11.9828		PDLIM5	12.2961		MAST4	8.87016
ANKRD10	4.18369		SPEN	11.0172		RSRP1	12.4901		ACTR2	18.5317		EHD4	4.13645		NUTF2	15.3952		BTN3A2	18.0636		CTNNB1	5.53551		TSHZ2	8.51703		SERPINA1	5.34504		UTRN	16.4862		PDGFD	11.977		PTPRE	12.2875		CMIP	8.86991
TMSB10	4.16928		UACA	11.0063		SULF2	12.4723		PPIB	18.5245		EIF4E2	4.13263		COPE	15.3899		MXD4	18.0235		LAMB1	5.46577		ANGPT2	8.50994		CSTB	5.33314		CITED2	16.4497		SPOCK2	11.9568		PFN1	12.2291		NREP	8.83353
MAT2A	4.13741		DUSP6	10.9712		MCF2L	12.4462		KIAA1147	18.4856		SLC2A3	4.12716		PRELID1	15.3699		FDPS	17.9507		LIFR	5.44955		ITM2B	8.4326		IGFBP5	5.33183		IL6ST	16.4442		PTP4A2	11.9484		RGS3	12.1902		PTPN14	8.83044
LDHA	4.10412		AKAP9	10.93		VIM	12.4192		ACTN1	18.4701		CTHRC1	4.12279		NAA38	15.2955		MYO1B	17.9472		ACSL3	5.44374		HMGN1	8.3162		ATP5D	5.33137		PLXND1	16.4088		SCARB1	11.9093		SELP	12.1718		SLC2A3	8.82762
POLD4	4.08978		SYNE2	10.9216		MFAP2	12.417		ACOT7	18.4296		CCDC69	4.10748		PSME2	15.2742		BTNL9	17.9319		PPP1R14B	5.44078		CD99	8.24035		PRR13	5.30489		PTPRG	16.4072		SERF2	11.8692		PTPRK	12.1462		ABLIM1	8.80598
ACTN1	4.08566		EIF5B	10.9201		AEBP1	12.4142		EIF4G2	18.4179		UBB	4.09928		TCF4	15.2398		FKBP1A	17.8962		PHACTR4	5.44034		KDR	8.2194		DCN	5.28796		NRP1	16.4044		IRF2BP2	11.8533		RHOB	12.0782		SOX4	8.80562
PELI1	4.05754		CACHD1	10.8892		MAP4K4	12.4084		CD200	18.4052		NREP	4.09491		PMEPA1	15.2293		PLEKHA1	17.8752		LDHB	5.43934		LAMC1	8.17556		FAM198B	5.2756		SOX18	16.3894		ZBTB20	11.8445		TCF4	12.0429		UBE2E2	8.76601
TMA7	4.0483		ODC1	10.8562		ECE1	12.362		CD109	18.3788		TMEM2	4.09218		TUFM	15.2011		GABRD	17.764		ASPH	5.41806		PTPRB	8.16883		ENO1	5.26586		FAM198B	16.3831		ELK3	11.8415		HTRA1	11.9996		FSTL1	8.75643
CD55	3.98925		ANKRD12	10.8312		VWF	12.3035		SHANK3	18.3701		SAMHD1	4.08179		MMP14	15.1475		IGFBP5	17.7516		MAP1LC3B	5.37797		TMCO1	8.08824		MAP1B	5.22787		SH3BP5	16.3796		TSHZ2	11.8159		SPRY1	11.9329		FBXO11	8.74795
PPP1R10	3.92983		CTSS	10.7772		CARHSP1	12.2991		PKM	18.349		NEAT1	4.08015		DYNLL1	15.1042		OLFML2A	17.6788		CYB5A	5.37082		STARD4-AS1	8.08042		TYROBP	5.17021		MACF1	16.3187		TMEM167A	11.7949		TNFRSF10B	11.9283		ELOVL5	8.7418
PNP	3.92623		MIR222HG	10.6884		MCTP1	12.2527		NRP1	18.3029		PDAP1	4.07195		GNG11	15.0999		PDIA6	17.5727		GADD45A	5.36619		PTMA	8.07832		PDLIM4	5.11247		SEPW1	16.262		ENTPD1	11.7883		BCR	11.8641		RBPMS	8.73125
TCN2	3.92512		EPB41L2	10.6806		GTF2I	12.2166		ARHGDIB	18.2935		APOL1	4.06703		PRDX5	15.0882		CD63	17.5328		EIF4A2	5.33641		ARHGAP29	8.06873		NDUFB2	5.10201		CFAP36	16.2399		CA2	11.7355		CDC42EP5	11.8556		FKBP1A	8.62603
YWHAZ	3.91767		LAMC1	10.67		TGFB1	12.2133		WDR1	18.2729		RAI14	4.06047		TRAPPC5	15.0546		PPIA	17.5083		BRI3	5.31006		CRIP2	8.01285		SEC62	5.09783		ADCY4	16.2033		FKBP1A	11.7252		MYADM	11.8335		TBC1D5	8.61607
CCL2	3.86484		USP12	10.6648		HYAL2	12.2125		PGM2L1	18.2674		TXNL1	4.04845		MIR4435-2HG	15.0356		FZD4	17.4603		PLXND1	5.29074		IVNS1ABP	7.95388		ENTPD1	5.07795		PDCD4	16.1992		SEPT7	11.6533		GOLM1	11.7938		CSNK1A1	8.57781
PHLDA1	3.8364		MAP4K4	10.6237		NKTR	12.1406		ELOVL5	18.2327		CFLAR	4.04681		LBH	15.0102		YWHAH	17.4365		SF3B1	5.25198		KIAA1147	7.94108		WDR83OS	5.07547		THSD7A	16.1973		SNRK	11.5858		HAPLN3	11.7868		INHBB	8.57231
ARID5B	3.82734		PIK3R1	10.6146		KRT18	12.0957		ANGPTL2	18.2309		PTMA	4.04243		TIMM13	15.0076		EMCN	17.3259		DOCK9	5.25015		GNAS	7.9389		GABARAP	5.0652		LPP	16.0323		PDCD4	11.5583		SEMA6B	11.7598		DISC1	8.54143
UPP1	3.81664		APLP2	10.6071		BCL6B	12.0257		NDST1	18.1207		MRPL51	4.04079		ARPC1B	14.9866		PARK7	17.2984		GADD45B	5.24407		PINK1	7.82013		UQCR10	5.06095		LUC7L2	16.0278		SEC61G	11.5196		SEC61G	11.7559		SKAP2	8.52757
KLF10	3.74708		PABPC1	10.5989		PLEC	12.0127		ADAMTS6	18.1205		HSD17B10	4.03751		TKT	14.9249		ATOX1	17.2723		FOXO3	5.23348		DLEU2	7.77857		ANAPC11	5.04291		SRSF8	15.9536		ARHGAP29	11.5001		TIMM13	11.7372		RFX3	8.51018
SRSF2	3.74696		EPC2	10.5934		PTP4A3	12.0104		PLOD1	18.077		UBE2J1	4.03587		TPI1	14.8873		LOXL2	17.198		CITED2	5.19659		SEMA3F	7.7562		CALM2	5.03356		DAB2	15.9193		PGM2L1	11.466		PLEKHO1	11.719		PPP3CA	8.49197
NBEAL1	3.74243		RNF169	10.5576		FXYD5	12.0007		RNF7	18.0463		DYNC1LI1	4.03423		LAMC1	14.8778		AP2M1	17.1788		CDA	5.18111		ACTN4	7.73471		TAX1BP3	5.0297		CANX	15.8921		SH3GLB1	11.4457		UQCRQ	11.691		LY96	8.47693
AKAP13	3.71472		CCDC47	10.5431		PPIC	11.9956		SPCS3	18.0063		IL3RA	4.02166		PSMB3	14.833		SERPINI1	17.1762		FAM198B	5.1628		PDIA3	7.72786		CLEC2B	5.02924		CD34	15.8494		CTSZ	11.4212		CLDN15	11.6844		RORA	8.46287
PNPLA2	3.69875		PXDN	10.5388		SPG7	11.9768		CANX	17.9873		COX6B1	4.02057		COX5B	14.817		NDUFB10	17.0886		EEF1B2	5.1332		RNASE1	7.70002		ARRDC3	5.01571		LCN6	15.8474		CD59	11.3646		VKORC1	11.6791		DDIT4	8.46134
AFF4	3.67701		PLS3	10.5072		SERPINE1	11.9763		DDX17	17.9208		ARPC5L	4.02057		ATP5C1	14.8131		CAPN2	17.0034		CLK1	5.13226		ITGA2	7.62332		ATOX1	4.99126		BMPR2	15.8473		B3GNT5	11.3561		ECSCR	11.6111		TGFB1	8.45208
MIR22HG	3.6584		ERC1	10.4855		CD200	11.9703		JAK1	17.9052		IER3	4.01947		PPP1CA	14.7968		CLTA	16.9907		MBNL1	5.12136		UBE2J1	7.57978		NME1	4.98982		CAPNS1	15.7226		ADAMTS9	11.3546		MYO5A	11.5951		ATP8B1	8.44895
IFITM3	3.60902		ARID4B	10.4848		IL3RA	11.9408		ATP2A2	17.898		RBM17	4.00909		EFNA1	14.7422		COL21A1	16.9669		FAM13C	5.06309		ANKRD11	7.5104		FXYD2	4.98308		IER3IP1	15.6407		BGN	11.3337		MSL3	11.5756		MAP4K4	8.44687
ADAMTS4	3.58308		LCN2	10.4645		TPM1	11.9374		TPM3	17.8953		LAMA5	4.00471		NDST1	14.7387		CYSLTR1	16.9564		GNAQ	5.0464		SVIL	7.44372		TSPAN8	4.96229		COTL1	15.6218		MED13L	11.3159		AHSA1	11.572		NFATC3	8.43492
SERPINE1	3.58265		TUBA1A	10.4534		NOL4L	11.895		ACKR3	17.8807		LUZP1	3.99815		UBB	14.727		ANGPT2	16.8891		STAB1	5.03728		SERTAD4-AS1	7.43027		IGFBP7	4.95615		TJP1	15.5553		MZT2B	11.2915		NACA	11.571		TM4SF1	8.39962
CALML4	3.57723		PARP14	10.437		ATOX1	11.8827		PNP	17.8591		VPS29	3.98613		MARCKSL1	14.715		PGLS	16.8792		CKS2	5.01594		BDKRB2	7.39811		MRPS21	4.94019		IFI6	15.5181		PALMD	11.2887		JAK1	11.5615		EVL	8.39411
TNFAIP3	3.56955		ABL2	10.4214		ELOVL1	11.8713		TXNDC17	17.8558		PNP	3.98503		TUBA1A	14.6885		OAF	16.8196		FRYL	4.99247		WWTR1	7.30196		FSCN1	4.93895		IRF2BP2	15.4816		SERPINE1	11.285		ELOVL5	11.5103		TNXB	8.39302
CBLB	3.56229		KITLG	10.4115		PLEKHO1	11.8615		CCDC50	17.8328		CALCRL	3.97902		RAMP2	14.5694		DYNLL1	16.7255		ABHD17A	4.93137		SLC9A3R2	7.27012		PDIA4	4.93607		WASF2	15.4167		FAM107B	11.264		GALNT1	11.4839		ITPRIP	8.39125
SDF4	3.54857		CDV3	10.3969		ATRX	11.8408		DYNC1H1	17.7126		CLIC4	3.97574		ATPIF1	14.559		CTNNB1	16.7129		C11orf96	4.92938		P4HB	7.26168		PPIA	4.9347		HPCAL1	15.3856		MGMT	11.2606		TXNDC17	11.4816		EXT1	8.37643
GRINA	3.54473		BACH1	10.3417		TNFAIP8L1	11.7743		FZD4	17.7004		SPAG9	3.97465		GUK1	14.4907		MYLK	16.6814		EIF5	4.90492		HRH1	7.22529		FAM171A1	4.93457		DPYSL2	15.38		CD63	11.2353		APRT	11.4752		BCAS3	8.3761
HBEGF	3.53982		LPCAT2	10.3372		PPIA	11.752		GOLM1	17.6744		NENF	3.97301		MANF	14.4673		AOC3	16.6739		MGMT	4.88189		SWAP70	7.20327		FSTL1	4.92064		ASAP1	15.3554		RAI14	11.2128		TPM3	11.4632		EIF4G2	8.37282
SNAI1	3.53779		SELE	10.3269		PTTG1IP	11.7188		VCL	17.6405		METTL9	3.97028		COLGALT1	14.4274		CCNI	16.6565		ADM	4.86934		WAC-AS1	7.19808		LAMA4	4.91587		PSMA3-AS1	15.3494		RGS5	11.1884		EMP1	11.3731		ARIH1	8.37195
SDCBP	3.53056		DLC1	10.2778		FNBP1L	11.7183		TMEM2	17.6171		MPC1	3.96645		DUSP6	14.4259		NDUFA4	16.6242		VASH1	4.86924		RAB31	7.18396		NDUFB7	4.90665		SRRM2	15.3112		FAM84A	11.178		VCL	11.3491		GPHN	8.37042
SLC25A25	3.52791		PHLDB2	10.251		UHRF2	11.7156		GNS	17.6107		SET	3.96372		FKBP10	14.3488		DAD1	16.5784		BAX	4.85615		PRH1	7.09092		C1S	4.89246		LEPROT	15.2823		ANKRD28	11.1766		CNKSR3	11.3443		ATP11C	8.3466
RAB11B	3.52587		RIC3	10.2335		GALNT18	11.6758		MBNL2	17.5621		PTPN12	3.9588		NDUFAB1	14.3276		RABAC1	16.5453		IER5	4.81893		GAPDH	7.01012		UBL5	4.8769		OTUD6B-AS1	15.1692		CDC42EP5	11.1345		RHOJ	11.3091		TSPAN5	8.34627
JMJD1C	3.52148		BDP1	10.2329		ANGPTL2	11.6586		ADGRL2	17.5542		BAZ2B	3.9588		ATP5G2	14.321		SUMO2	16.5368		GADD45G	4.8034		FJX1	6.95976		GLTSCR2	4.87612		DOCK9	15.1311		GOLIM4	11.1248		MZT2B	11.3088		PDE1C	8.33365
RBM8A	3.50901		ECE1	10.1734		ADGRL2	11.6481		GALNT1	17.5482		AURKAIP1	3.9506		EGFL7	14.2613		PSMA7	16.5162		COPS9	4.78318		DNM3OS	6.95427		AGR2	4.87462		CFAP97	15.1268		MPDZ	11.1069		F2R	11.3015		ALDOA	8.28678
KIAA1683	3.5087		MYO1E	10.1704		EVA1B	11.6263		ELOVL1	17.5423		YIF1A	3.94513		PIM3	14.2584		BID	16.4971		JCHAIN	4.77822		PRDM1	6.90214		NDUFA13	4.86415		SNRPN	15.0872		EVA1B	11.0766		SHC1	11.2875		SERPINE1	8.27768
NDRG1	3.49537		ADGRF5	10.1548		RABAC1	11.618		CTSB	17.4857		H2AFV	3.93802		GABARAP	14.2393		TNFRSF4	16.4873		SERP1	4.7721		BSG	6.87559		F2R	4.86376		KIAA0355	15.0255		TPM4	11.0571		MZT2A	11.2553		TSC22D1	8.26699
ITPRIP	3.49221		EFNB2	10.1351		DOCK6	11.6044		MPZL1	17.4285		PLEKHO1	3.93529		PGM2L1	14.1861		TSC22D1	16.4728		NUAK1	4.76002		CCDC3	6.86891		TRMT112	4.85925		TGM2	15.0153		NUAK1	11.033		NR2F2	11.2398		LINC01235	8.25783
TRA2B	3.47281		PPP1R15B	10.1269		NAP1L1	11.5918		APLP2	17.4243		IFNAR2	3.93146		CALM1	14.1775		PTP4A3	16.4179		SPRY4	4.75633		NDUFB1	6.83918		ERH	4.85873		ZNF503	14.9844		PTPRK	11.0326		ITGAV	11.2369		SEPT2	8.2566
ADM	3.46771		PTTG1IP	10.0902		SEC61A1	11.5777		PPM1F	17.4146		EVA1B	3.92928		ABRACL	14.1746		PLIN2	16.4144		CD81	4.75309		ECE1	6.82766		RAB13	4.85749		CDH5	14.9791		OSTC	11.0237		RRBP1	11.2282		STAG1	8.23268
ANKRD37	3.4467		PLCB1	10.0681		TSPAN13	11.5199		ADAM15	17.3835		GNS	3.92709		MARCKS	14.1579		BEX3	16.3368		DGKE	4.73473		CDC37	6.76443		UQCC2	4.84984		NUDT4	14.9771		KIAA1147	11.0149		VASH1	11.2183		JAZF1	8.21782
SH3BP5	3.44481		TGM2	10.0227		CFH	11.4929		TIMM13	17.314		NCOA7	3.91069		TMEM50A	14.145		ELOB	16.317		DGKH	4.71789		CCDC80	6.74326		MARCKS	4.84513		LDB2	14.9654		SET	10.9914		UQCR11	11.2095		SLC12A2	8.21512
RAB1B	3.43757		BAZ2B	10.0151		OCIAD2	11.4456		PGF	17.2991		SRP14	3.9096		RAB31	14.14		PON2	16.3012		INTS6	4.70694		EHD4	6.73341		PPP2R1A	4.82643		CEBPB	14.9405		RHOJ	10.9807		NT5E	11.1805		AGRN	8.15616
SRSF7	3.43176		PCM1	9.91804		EEF2	11.4366		ZYX	17.2786		ELOVL1	3.90905		NOX4	14.1347		SPRY4	16.2755		PTMA	4.70675		FNDC3B	6.67327		FAM118A	4.81643		HLA-C	14.9174		ARHGEF12	10.9607		RORA	11.176		MYO5A	8.12397
ARF4	3.40839		CTTNBP2NL	9.89364		S100A11	11.4275		HNRNPAB	17.2645		RNF7	3.90522		ANGPTL2	14.1064		PLK2	16.2587		CACYBP	4.70215		BCAP31	6.63238		LGALS4	4.81048		CLTB	14.8763		ADGRL4	10.9399		FKBP10	11.1654		BGN	8.11657
DAAM1	3.40471		CYTH1	9.83789		ACKR3	11.4139		PPIA	17.2519		SPARCL1	3.89866		SEC61G	14.1046		MCF2L	16.1928		MBNL2	4.6561		ESAM	6.62052		BCR	4.79406		AP1S2	14.8726		COL3A1	10.9396		SLC25A6	11.1511		GABRD	8.08789
TMEM59	3.40327		NFKB1	9.82127		COPS9	11.3856		SEMA6B	17.2161		KIF1C	3.89429		CSTB	14.0948		COTL1	16.1219		TPD52L1	4.65564		ABCG1	6.59425		CMIP	4.794		RNF213	14.8659		MYO10	10.9078		SEC61A1	11.0733		ITGA6	8.05925
YPEL5	3.40112		HP1BP3	9.81661		GADD45GIP1	11.3781		CHD3	17.1462		SVIL	3.89265		GMFG	14.0856		PRELID1	16.1216		ITGA1	4.63651		RELL1	6.57283		RHOJ	4.77903		MPHOSPH8	14.8505		HOXD8	10.8833		ELOB	11.0662		C16orf72	8.05484
FTL	3.39645		CDC42BPB	9.81284		P4HB	11.3754		ARHGEF12	17.1435		SEC61A1	3.88336		TSPAN15	14.0411		BCAM	16.117		CALR	4.62348		EPB41L3	6.54606		COTL1	4.76719		PLK3	14.8417		BAX	10.8623		KRT18	11.0658		C4orf48	8.05074
CYB5R3	3.39356		SLC4A7	9.80824		FHL3	11.3639		FKBP10	17.1197		MZT2B	3.88117		NDUFA12	13.9825		COPE	16.1163		COMMD6	4.61934		TGM2	6.48021		H1F0	4.76458		CTNND1	14.8328		SERPINI1	10.8583		SRP14	11.0208		LRCH1	8.04647
INPP1	3.39116		SPTBN1	9.79668		FZD4	11.3561		TSPAN18	17.0705		LPAR6	3.87899		CYBA	13.9604		NDUFB2	16.1094		MAPRE2	4.59884		PLPP2	6.47506		ABL2	4.76255		CLEC14A	14.7863		UQCRB	10.8567		LPCAT2	11.0171		ARID5B	8.02858
CAPZA2	3.39002		DST	9.72214		ANKRD28	11.3193		YWHAG	17.0433		DGKZ	3.87461		NDUFS8	13.953		BRI3	16.057		CBX3	4.58841		SIPA1L2	6.45701		ERGIC3	4.7583		GNAQ	14.778		CAMTA1	10.8539		FBLIM1	11.0055		IGFBP5	8.02257
ODC1	3.38663		SMG1	9.71791		PTMA	11.3133		UPP1	17.0378		NOSTRIN	3.87352		WASF2	13.9509		COX6C	16.021		METTL26	4.56832		NNT-AS1	6.43183		NOP10	4.75046		SERINC1	14.6801		IL33	10.8463		HMGN1	10.9965		KLHL5	8.0047
ITM2B	3.38006		RELL1	9.71625		JAG1	11.3093		G3BP1	16.9912		YIPF3	3.87188		APRT	13.9024		TF	16.0157		MGP	4.55691		TEN1	6.42022		SNRPD1	4.74163		GTF2I	14.6768		CD93	10.8438		SH2B3	10.9949		RBFOX2	7.99861
CLK1	3.37422		AFF4	9.70591		LAPTM5	11.2871		MYO1B	16.9399		MYL6	3.85603		SAT1	13.9017		GRN	15.961		RAB13	4.55438		SLC7A11	6.38602		ATP6V0E1	4.74045		TMEM165	14.666		MAP4K4	10.8295		MARCKSL1	10.9821		BIRC6	7.99324
ERGIC3	3.37002		HLA-A	9.69405		LMBR1	11.256		PLEKHO1	16.9214		PDLIM5	3.85165		UQCR11	13.8988		LPAR6	15.909		ANKS1A	4.55322		GATA2-AS1	6.2809		TM4SF1	4.72927		SLC38A2	14.6429		ANKRD11	10.8282		FAP	10.9797		FAF1	7.98342
ARRDC3	3.36445		SHOC2	9.65515		NAV1	11.2466		PRKDC	16.8778		MOB2	3.84947		HSBP1	13.8964		SCARF1	15.9084		TMCC3	4.54911		EIF3J	6.27398		LENG8	4.71979		ARF5	14.6368		PCBP1	10.793		CNTNAP3B	10.964		RASGRP3	7.96948
MIDN	3.35954		PNRC2	9.65287		ECSCR	11.1478		ADAM10	16.8576		PDLIM7	3.84728		SLC25A3	13.8788		EHD4	15.8499		UTRN	4.52745		HOXB7	6.24595		SPARC	4.71835		SRSF9	14.6303		TMBIM4	10.7907		SBNO2	10.9536		ADAMTSL2	7.96097
RAMP2	3.33648		ELK3	9.63427		SH3PXD2A	11.1466		LDHB	16.8294		MEOX1	3.83088		CRIP2	13.8706		TMEM59	15.8492		NCL	4.52663		KCNQ1	6.22595		EEF1A1	4.70266		AES	14.6197		OSBPL1A	10.7841		CASC15	10.9484		ADAM10	7.95486
BACE2	3.3324		MAFG	9.61011		PROCR	11.1407		FAP	16.8259		NAA10	3.82705		SEPN1	13.8644		AFAP1L1	15.8483		AFF1	4.51784		ARHGEF12	6.19512		CCL2	4.67644		IQGAP1	14.6019		VMP1	10.7483		P2RY6	10.9175		ITGA5	7.95224
ANXA2	3.32958		MMRN1	9.60845		HERC2	11.14		ADGRF5	16.7593		ELOVL5	3.82541		GSTO1	13.85		NAA38	15.8453		THBS1	4.51749		RAB13	6.1477		TTC14	4.675		MAFB	14.5777		MARCKSL1	10.7421		UPP1	10.8805		CDKAL1	7.93883
NPDC1	3.32621		NSA2	9.54742		ELOB	11.1358		USP22	16.6677		CNIH1	3.82432		ELOVL1	13.8489		LAMC1	15.7995		SEC61B	4.50221		RCAN2	6.12379		LSM5	4.66775		TGOLN2	14.5651		PTPN14	10.7389		LOXL2	10.8731		CCDC3	7.93614
PECAM1	3.32579		FSTL1	9.53095		ALPK3	11.1015		NCKAP1	16.6649		RHOC	3.82432		SLC25A39	13.8248		MYL12B	15.7754		GRASP	4.49109		MEF2A	6.11927		DAZAP2	4.66317		NUAK1	14.5412		ETS1	10.6383		MYCBP2	10.8663		ANKRD28	7.93146
FSCN1	3.32108		PALM2-AKAP2	9.52056		MYL6	11.092		UGCG	16.6229		SH3GLB1	3.82268		CD93	13.8111		ARPC3	15.7385		GMFG	4.48637		EOGT	6.07557		CCL5	4.66141		TIMP2	14.4655		ADAM10	10.6038		VAPA	10.8611		LPCAT2	7.93072
ZFP36L2	3.30633		HBEGF	9.51038		KANSL1	11.0918		LAMA5	16.6211		ADAR	3.81667		MRPL17	13.7359		DGKD	15.627		RNF125	4.46722		TMA7	6.06137		SYNGR2	4.64996		CARD19	14.4166		LXN	10.5931		CALU	10.8326		NUDT4	7.92215
PDLIM5	3.30398		ITPRIP	9.50452		GOLIM4	11.0634		CNIH1	16.6146		DNMT1	3.81503		TXNDC17	13.7186		CNN3	15.6045		EGLN1	4.45876		VCP	6.03924		TIMM13	4.64591		PURA	14.4151		GNAI1	10.5662		CTTN	10.7895		LOXL2	7.91491
CXCL2	3.28557		BLOC1S6	9.48949		BCAP31	11.0558		CTNND1	16.6136		MRPL9	3.81066		ENO1	13.6943		PINK1	15.5071		TNFRSF4	4.44353		CA2	6.02951		ATP5F1	4.64441		FOS	14.3783		PTPN12	10.5525		TCEAL9	10.7828		IL3RA	7.91031
LDLR	3.28479		BOD1L1	9.4712		PRCP	11.0507		SURF4	16.6082		TAX1BP3	3.80355		PLEKHO1	13.6195		PXDN	15.425		GNAS	4.43928		NAA38	5.97656		ASPH	4.63728		TIE1	14.3765		MBD2	10.5422		HERC1	10.7388		PHACTR1	7.90347
HAPLN3	3.28198		IFITM1	9.44363		ACVRL1	11.0344		IVNS1ABP	16.5477		ZNHIT1	3.78442		TWF2	13.5992		CPM	15.4081		RASAL2	4.4268		FN1	5.92507		COX6C	4.63041		H2AFX	14.364		AKT3	10.5108		RALGAPA2	10.733		NAV2	7.8358
ZC3H12A	3.28028		SESN3	9.42598		GNAI2	11.0163		MBD2	16.5386		CDC123	3.78168		EHD4	13.5986		NDUFA8	15.3796		PIK3R3	4.42246		SERBP1	5.90222		CNN2	4.62911		GNB1	14.3557		EHD2	10.5015		AQP1	10.7307		STK3	7.8325
ZC3HAV1	3.27328		SRRM2	9.42505		DCHS1	10.9963		FYN	16.4775		CFL1	3.76911		DYNLT1	13.598		TMEM50A	15.3142		PRCP	4.3764		ADAMTS6	5.88352		CTSB	4.62178		IRF1	14.3413		HMCN1	10.4861		TAGLN2	10.7077		LPP	7.79262
TUBB2A	3.26198		CLINT1	9.39689		MYO5A	10.9955		FMNL3	16.4702		DAZAP1	3.76856		LAMTOR5	13.5965		GFOD2	15.1937		KLF6	4.35862		CARD8-AS1	5.83973		RASGRP3	4.62074		PCBP1	14.3059		TSPAN5	10.478		UGCG	10.6815		PTK2	7.79103
RAP1B	3.25729		RSRC2	9.365		FSTL1	10.9761		DGKH	16.4636		ID1	3.76638		CISD1	13.5965		IPO11	15.0778		KDR	4.35314		NECTIN2	5.80866		RGS5	4.61433		HEBP2	14.2819		NDST1	10.4521		CSF2RB	10.6691		CBLB	7.73339
HLA-DPA1	3.25369		SRSF10	9.35926		DOCK9	10.9628		DOCK6	16.4541		TGFB1	3.76255		SYNPO	13.5851		PODXL	15.0598		EVA1B	4.34182		SLPI	5.80135		EEF1G	4.60995		CYYR1	14.2646		TM9SF3	10.4312		EEF2	10.6553		RBM6	7.73103
SOD2	3.24986		PELI1	9.33365		CTHRC1	10.92		RCC2	16.372		TBC1D1	3.76091		RTEL1-TNFRSF6B	13.5786		ROBO1	15.0523		NPM1	4.3353		SNTB1	5.78187		SVIL	4.60492		NFIA	14.2232		CFH	10.421		ABLIM1	10.6339		HMGN1	7.73052
TOB1	3.23266		KTN1	9.33082		EIF4EBP1	10.9005		EFHD2	16.3041		GNG5	3.75872		AP2M1	13.5575		ABI3	15.0396		HACD3	4.33414		DDX17	5.72628		PPY	4.5972		S1PR1	14.1879		SRSF9	10.4185		SSH1	10.6008		RGS3	7.72252
PPM1D	3.22394		CRYBG3	9.30117		ADAM10	10.8788		PTBP3	16.2965		LGALS9	3.75763		CDH5	13.5538		PSMB8	15.0373		NEURL1B	4.33356		ID3	5.71258		SEC61B	4.59589		RALBP1	14.1598		GALNT18	10.3654		WDR1	10.5084		TANC2	7.70858
CALM2	3.21686		TUBA1C	9.28403		PHPT1	10.8539		HDLBP	16.2056		ROBO4	3.75107		F2RL3	13.529		P4HB	15.0304		ZNF385D	4.33352		HEY1	5.70673		EVL	4.59334		PTPN14	14.144		CSTB	10.3581		DBN1	10.466		VASP	7.68649
MARCKSL1	3.18968		OPTN	9.27594		PFN1	10.841		TMEM167A	16.2039		MRPL18	3.74779		NRP1	13.5278		CXCR4	15.024		OLFM1	4.3271		CANX	5.67855		YWHAZ	4.58752		EMCN	14.1068		LDB2	10.3541		PTMS	10.4319		ATP11A	7.68147
ITGA5	3.18954		CHMP4B	9.26396		ACTG1	10.8312		PKN1	16.1962		PKM	3.74451		OST4	13.4955		SOX18	15.0076		LAMA4	4.32044		LAPTM4B	5.67141		CORO1C	4.58014		CRIP2	14.0764		H1FX	10.3424		COPS9	10.424		MKLN1	7.63166
CHIC2	3.16683		RBM25	9.24668		PCDH12	10.8155		SET	16.1823		IL4R	3.74396		HMOX2	13.404		PLPP3	14.9543		RAMP2	4.30734		PDGFD	5.67097		SMARCE1	4.58		FAM43A	14.0048		COPS9	10.3416		OSTC	10.4111		CXorf36	7.62974
RAB5A	3.16201		DYRK3	9.24628		PKP4	10.8089		ACTR3	16.1677		CFDP1	3.73522		LEF1	13.3656		H1FX	14.9377		ERBIN	4.30077		KMT2E-AS1	5.61914		HMGN1	4.57909		MAGI1	13.9841		ELMO1	10.3393		PABPC4	10.4045		SSH2	7.62496
MMP28	3.15503		CFI	9.24272		MYO10	10.7934		VDAC1	16.1624		MCTP1	3.73467		UQCRQ	13.3359		DDIT4	14.9371		HIST1H2AC	4.2845		FAM84A	5.6166		LAMTOR5	4.57863		GBP4	13.9751		ITGA2	10.3303		MALAT1	10.3836		ANO2	7.62419
BNIP2	3.1518		ASPH	9.20586		PINK1	10.7388		UBALD2	16.1546		KLHL5	3.73467		PKIG	13.3133		SH3BGRL	14.934		CASC15	4.27403		CALU	5.59591		FLNA	4.57334		KANK3	13.936		ATP1B3	10.3251		BZW2	10.3412		DOCK9	7.60364
YME1L1	3.14002		EIF3A	9.19498		BACE2	10.7303		NT5E	16.1313		COPE	3.72319		HCLS1	13.3102		CHST15	14.9095		MAF	4.26796		CXCR4	5.57606		AOC3	4.5513		TRIOBP	13.9127		FBN1	10.2927		CCT3	10.3311		CYTH1	7.5983
HES1	3.13989		BACE2	9.1937		ITGA1	10.7245		GRB10	16.1221		CD40	3.70953		S100A16	13.2471		TSPAN12	14.8496		PTP4A3	4.257		ZMAT3	5.56843		KRT7	4.54529		CPE	13.893		ARID1B	10.2659		CTSB	10.3135		CNKSR3	7.59229
FOXP1	3.1321		SETD2	9.1864		ARL4C	10.7063		AFAP1L1	16.1078		PUF60	3.70734		CNIH1	13.2397		LYN	14.8119		IFITM1	4.2513		AGAP2-AS1	5.54948		HSBP1	4.53541		MIDN	13.8585		PLXNA2	10.2641		MBOAT7	10.2702		DGKH	7.55915
ZFAS1	3.12433		KIF1B	9.17858		REV3L	10.7009		SLC25A3	16.0955		ADRM1	3.70351		TMEM258	13.2373		TAX1BP3	14.7874		TOB1	4.24818		PCAT19	5.54399		CD93	4.53228		MAFF	13.8489		NDUFB2	10.2479		NAMPT	10.256		ST6GALNAC3	7.54975
NARF	3.12389		STIM2	9.14666		MGAT4A	10.6266		SH3GLB1	16.0227		COPA	3.70297		MRPL41	13.2277		ACVRL1	14.7723		IGFBP7	4.23796		DDX24	5.54201		C19orf53	4.53169		SNHG9	13.7443		HEY1	10.239		THSD7A	10.22		VTI1A	7.5408
FUS	3.11958		CGNL1	9.12375		ZNF521	10.6146		KLF6	16.0141		MKL2	3.70133		PGLS	13.2113		MRPL17	14.7161		KIAA1551	4.2376		HOTAIRM1	5.53787		HAPLN3	4.52953		PLCG2	13.732		RNF115	10.238		NREP	10.2125		UPP1	7.5341
TMEM14A	3.11927		EIF4A3	9.12355		NDUFS8	10.5903		EOGT	15.9875		MYO1B	3.69422		HLA-A	13.1945		IGFBP4	14.6828		BGN	4.23327		TM9SF3	5.52799		RNF145	4.52659		NOTCH4	13.7165		GNG11	10.1854		PSMA2	10.2102		PTPRM	7.53077
ARID5A	3.09685		CD200	9.0911		HDAC7	10.5877		SEPT2	15.9595		UBN1	3.68985		OSTC	13.1695		TEX264	14.6676		IL6ST	4.22908		NUTM2A-AS1	5.51465		CYBA	4.52561		ADAM10	13.7134		ABHD17A	10.1643		CSNK1A1	10.1681		PTPRG	7.53037
GNB2	3.09037		TAF1D	9.06086		OLFML2A	10.5364		FOSL2	15.8988		TMEM173	3.68985		ANXA2	13.1622		LAMTOR2	14.6321		TMA7	4.21806		SEC61A1	5.50227		FCER1G	4.52162		SERINC3	13.7099		PSMA4	10.1626		NECTIN2	10.1557		RAB31	7.50806
SRGN	3.07733		RBM39	9.06009		HACD3	10.5281		FLNB	15.893		EPN1	3.68875		ANGPT2	13.1159		MPZL1	14.5978		MYO6	4.20855		ATP1B3	5.45176		C1R	4.52142		SQSTM1	13.6479		HOXD9	10.0936		UCK2	10.1496		SVIL	7.50106
STC1	3.07195		MYLIP	9.04941		SLC12A2	10.5144		ACTB	15.8656		NID1	3.68711		IDH2	13.1146		CPNE2	14.5773		SETX	4.20266		RAC1	5.42803		ANXA4	4.51573		TPGS1	13.6072		DLL4	10.0837		FILIP1L	10.1428		SERPINH1	7.48854
MYADM	3.06415		KDM6B	9.03805		FAM167B	10.5091		GJA1	15.817		POLD4	3.68602		MYO10	13.1028		MLEC	14.5726		THY1	4.19151		KCNK5	5.40947		MZT2A	4.50233		FZD4	13.5732		PINK1	10.0753		TSPO	10.1292		PTP4A1	7.48646
AMD1	3.05054		LRRFIP2	9.03085		TMSB10	10.4892		TIMM8B	15.8118		IFT20	3.68438		GNG10	13.0869		DBI	14.5555		SFPQ	4.19		RAPGEF5	5.37692		NRP2	4.49638		HDAC7	13.5615		CREB3L2	10.0535		TP53I3	10.1216		ATXN1	7.4553
CYP1B1	3.04749		NASP	9.01682		SLC4A7	10.4821		TSHZ2	15.7774		ANKRD11	3.68219		VIMP	13.0784		PRDX1	14.5141		NOSTRIN	4.18643		PTPRK	5.35545		CXCR4	4.4939		DYNC1I2	13.5463		UNC5B	10.009		APEX1	10.1053		AFF4	7.44211
VIM-AS1	3.04653		IPO7	9.01444		ESAM	10.4728		CDC42BPB	15.7422		PCSK7	3.68001		LAMTOR2	13.0591		PSMB5	14.5127		NACA	4.18591		CDC42BPB	5.33553		HNRNPA1L2	4.48775		FLNB	13.5372		RORA	10.0045		DIXDC1	10.0851		COMMD10	7.43424
IGFBP3	3.04604		NRDC	8.99923		NOTCH1	10.4507		UBE2J1	15.681		HN1	3.67946		NOTCH4	13.0504		TCEAL8	14.4361		AKAP13	4.17047		ADAM10	5.29517		PSENEN	4.48703		SLC44A2	13.5139		CDH5	9.99003		TXN	10.0662		CFH	7.42624
UQCRHL	3.03798		MAML2	8.99293		ATP6V0B	10.4419		YES1	15.6716		EXOSC1	3.67235		METTL9	13.0499		VAV3	14.4273		CDKN1C	4.16836		CTSB	5.24937		EPCAM	4.4684		AAK1	13.4999		SOX18	9.98527		NDUFS6	10.063		SULF2	7.40821
SEMA4A	3.03755		IFNAR1	8.98275		FNDC3B	10.4314		PLEC	15.6526		RNF213	3.67181		HECW2	13.0325		OSBPL1A	14.3621		MZT2B	4.16738		SLC39A7	5.19589		COX7B	4.46748		TANC1	13.4747		FN1	9.97261		EDIL3	10.0441		NLK	7.40797
BCAM	3.032		SNX9	8.94217		PPM1G	10.4263		ITPRIP	15.6486		NUBP1	3.66361		ACVRL1	13.0154		NDUFS8	14.3413		PPP2R5A	4.15863		RASA4	5.17123		S100A11	4.45441		SET	13.4702		NPTN	9.96131		YWHAG	10.031		USP9X	7.35789
MYL12B	3.01791		PCDH17	8.91024		GGT5	10.4239		JAG2	15.6343		F2R	3.66197		ATP6V0B	13.0113		PKN1	14.3375		PLCB1	4.15803		NRCAM	5.11868		PSMA4	4.44767		DLL4	13.433		PDCL	9.92128		LAMA5	9.99486		ELF2	7.35341
UBE2D3	3.01342		PSIP1	8.90286		SDF4	10.4192		MPRIP	15.6336		KPNB1	3.6576		TMEM204	12.9928		SLCO2A1	14.2952		OSTC	4.10735		PCDH12	5.08994		TACSTD2	4.44702		GIMAP7	13.401		PLEKHA1	9.90769		IGHG4	9.98206		DNM3	7.35321
STARD13	3.00577		ANKRD11	8.89687		RNF7	10.4164		ATP2B4	15.6031		APLNR	3.65432		PARVB	12.9764		SH3BP5	14.2321		NME3	4.10427		NID1	5.08225		CISD1	4.44244		DDX17	13.3935		CLEC2B	9.89931		ADAM15	9.9762		CEP170	7.34883
CHMP4B	2.9954		FNIP1	8.88734		LYL1	10.4105		SSR3	15.5999		CCDC85B	3.65213		NDUFS7	12.9763		PPIC	14.1338		PPP1R16B	4.1023		PPIB	5.01929		HCFC1R1	4.43427		SEPN1	13.3862		MYOF	9.87332		ACKR3	9.9645		KIAA1217	7.34153
PHF5A	2.98896		ANXA5	8.87958		TPM4	10.3685		QKI	15.5788		RHOG	3.64612		HN1	12.9624		PHB	14.1084		SNRNP70	4.1015		FSCN1	4.99439		LINC00969	4.4327		TNFRSF10D	13.3695		KCNN3	9.87164		UBA52	9.95673		TCN2	7.33429
DDX21	2.96897		FLT1	8.86467		MDFI	10.361		RRBP1	15.5782		SSFA2	3.64557		RALA	12.9437		CACYBP	14.1051		ATF7IP	4.07985		C4orf48	4.99312		TMEM261	4.42302		POLR2A	13.3597		CLTC	9.8647		CNPY2	9.94844		FCHSD2	7.32554
EEF1D	2.95103		BAZ1A	8.826		JAG2	10.3492		CD34	15.5541		JTB	3.64557		MRPL33	12.933		SMTN	14.0524		GTF2I	4.07207		THAP9-AS1	4.95738		TNFRSF12A	4.42054		TCF25	13.3311		TMOD2	9.83327		CHD3	9.93271		AC016831.7	7.3163
HIF1A	2.93395		MAP4	8.82161		ST8SIA4	10.3481		SOX18	15.5392		STARD4	3.64502		PDIA4	12.9313		UQCRB	14.0102		SEC61G	4.05294		GTF2I	4.93518		ADM5	4.41773		ACACB	13.3131		FNBP1L	9.82949		RGS16	9.9288		CST3	7.31089
MYL6	2.92983		MAST4	8.81715		HECTD1	10.2811		HN1	15.5274		SIGIRR	3.62808		PSMB6	12.9305		COX14	13.9943		TCP1	4.04722		P2RY6	4.90546		EDF1	4.41753		HP1BP3	13.2913		FEZ2	9.82175		EIF5A	9.90834		ATPIF1	7.30736
LMCD1	2.92107		NOL7	8.80462		TIMM13	10.268		CTNNB1	15.5255		TXNDC17	3.62316		ARPC5	12.9114		MMP2	13.9706		IER2	4.04652		GABRD	4.86853		PFDN4	4.41066		CCDC50	13.2859		PON2	9.81914		TNFAIP8L1	9.88439		SNTB1	7.30345
CYTH1	2.8882		YPEL2	8.7787		ARHGEF12	10.2545		FAM129B	15.5168		ATOX1	3.61988		FDPS	12.8864		SSR4	13.9661		HLA-DRB5	4.04321		TCF4	4.81834		MRPL23	4.40511		ITM2B	13.2564		ARHGEF7	9.81504		ZYX	9.88215		APOLD1	7.30004
CNN3	2.88253		CNTNAP3B	8.77144		TUBA1A	10.2515		ADAMTS5	15.5148		ENO1	3.61605		C12orf57	12.8819		MPC2	13.9384		IVNS1ABP	4.04163		PON2	4.76111		PFDN6	4.39844		JAG1	13.2554		YPEL2	9.81168		BMP1	9.87283		ENTPD1	7.29889
VCAN	2.8702		USP15	8.76384		DBN1	10.2362		CCDC3	15.5028		LIMS2	3.61222		NDUFS6	12.8816		MGLL	13.9355		COL21A1	4.03889		MORF4L1	4.72643		ATP5E	4.39164		RAB6A	13.2525		TMEM30A	9.81101		TWF2	9.85661		CPNE5	7.28229
HLA-DQA1	2.86933		EHD1	8.7507		MYCBP2	10.1962		TKT	15.5005		ERLEC1	3.59473		ITGAV	12.8517		SUMF2	13.8521		TSPAN15	4.03825		SLC16A14	4.70576		MYO10	4.38634		EID1	13.203		HES4	9.79676		MAP4K4	9.84738		AQP1	7.27683
SELE	2.86767		FZD6	8.74912		LBH	10.1594		MLEC	15.4886		PSMB3	3.59309		CD63	12.8366		DGKZ	13.8455		AHR	4.02001		KCNMA1	4.69256		SFRP2	4.38288		MKL2	13.2001		ROCK2	9.77736		DDX3Y	9.84689		NSMCE2	7.27655
RAB2A	2.8631		CAST	8.74289		ABCD4	10.1446		MRPL17	15.4869		PTPRB	3.592		TRAPPC1	12.823		IL3RA	13.8268		AHNAK	4.00785		HOPX	4.68817		SMDT1	4.37994		BACE2	13.1613		ARHGAP5	9.7664		ZNF521	9.84083		IGHG4	7.2758
MEA1	2.80918		NFE2L2	8.7335		RAMP2	10.1185		LARP1	15.4525		HNRNPAB	3.59036		BRK1	12.774		APRT	13.8103		STARD3	3.99781		CDA	4.65626		COX4I1	4.37176		TEK	13.1557		MAP1B	9.73689		SLC25A37	9.84034		SEP15	7.27154
ADRB2	2.8082		GNL3	8.73335		ARID1B	10.1154		ECE1	15.4516		LBH	3.58708		TMED9	12.7444		APOB	13.8022		LRCH1	3.98813		HOXD10	4.63455		THBS1	4.36967		IER5	13.1544		TGFB1	9.73244		TKT	9.83668		MARCKSL1	7.26676
RAB24	2.8082		PEAK1	8.72292		DYNC1H1	10.1093		PODXL	15.4466		IFI16	3.58489		PKM	12.7389		TCF4	13.786		LSM8	3.96879		CFL1	4.62122		CLDN4	4.36738		NPY	13.1474		CCDC85B	9.70992		UBTD1	9.83062		UBR5	7.25484
IL6ST	2.80364		CD93	8.71242		TBL1XR1	10.108		ATP5E	15.4426		USP22	3.58434		CALU	12.7358		UACA	13.7777		AP2S1	3.96788		SAT1	4.61581		STAB1	4.35561		H2AFV	13.1358		SPCS3	9.69858		EIF3J	9.83048		ZEB1	7.25212
CD34	2.79248		STX6	8.68982		RBM6	10.0897		ROCK2	15.4118		HDAC7	3.5838		VASP	12.7073		FIS1	13.7568		SH3BGRL3	3.96752		MYH9	4.58345		EPSTI1	4.34228		CD46	13.1333		LMO2	9.69417		PNN	9.8095		WWOX	7.2499
HEG1	2.78875		XRCC5	8.68978		GNS	10.078		CALU	15.4009		KIF5B	3.58052		CHMP1B	12.6708		LGALS1	13.7515		KIAA1217	3.96721		RNF145	4.5553		NDUFA2	4.33123		MEF2C	13.1264		CPM	9.68675		CHD7	9.80179		SLC9A9	7.24879
RTN4	2.74896		RALB	8.66832		UQCR11	10.0708		TM9SF3	15.2813		ARPC4	3.57888		CYR61	12.6403		HPCAL1	13.7299		COL18A1	3.94786		SNHG12	4.55104		TTYH3	4.32743		NES	13.1014		BOD1L1	9.68409		NDUFB2	9.79372		AGAP1	7.22756
PMAIP1	2.72693		ATP2B1	8.65863		DDX46	10.0521		MAST4	15.2778		NOTCH4	3.57724		TSPAN3	12.6359		ABHD17A	13.7157		FIS1	3.9437		DYNC1I2	4.54062		CD200	4.32665		TMTC1	13.0805		QKI	9.6707		SRM	9.78856		VPS13B	7.22397
TSC22D2	2.72205		SASH1	8.65827		LDHB	10.0132		SEC31A	15.2671		PHF20L1	3.57614		DAPK3	12.6256		HSBP1	13.6796		PLOD1	3.93968		SENCR	4.53943		EIF3L	4.32024		TM9SF3	13.0338		EIF4G3	9.66951		PLEKHA1	9.73504		AP2S1	7.22354
ARL5B	2.70008		BTG2	8.62818		ANXA2	10.0062		DBI	15.2487		ANXA1	3.56849		SEC61A1	12.622		DOCK6	13.6685		HERPUD1	3.92613		LAPTM5	4.51463		GTF2H5	4.28997		ADD1	13.0162		GLS	9.65954		TUBB6	9.72961		PEAK1	7.21979
PPP2R2A	2.69529		ZBTB10	8.62162		BOD1L1	10.0005		WDR26	15.2357		TSR3	3.56849		ATP5H	12.6176		CD79B	13.6459		GRB10	3.90948		CD79B	4.49765		TXN	4.2852		ABL2	13.0115		SULF1	9.65267		DSTN	9.72786		NASP	7.21937
CFL1	2.69475		VEGFC	8.62157		RHOJ	9.99783		EIF4G3	15.1955		HDLBP	3.56303		REXO2	12.5993		SCN1B	13.6356		ROBO1	3.90286		CPM	4.49639		CUTA	4.28494		SRPRA	13.0067		MMRN1	9.64822		TNFAIP3	9.72119		SSH1	7.20707
GABARAPL2	2.69241		ZFAND5	8.60428		TNFRSF4	9.98797		NRP2	15.1916		CSF2RB	3.55756		ATP5A1	12.5987		NID2	13.6299		FGD6	3.89515		PTPRA	4.49524		TPM2	4.28049		CTNNB1	12.9987		CAPNS1	9.64805		NME2	9.69544		SLC22A23	7.19563
RBBP6	2.68184		EZR	8.60321		PDIA3	9.9731		PIK3C2A	15.1774		ATP2A2	3.55701		CNIH4	12.5921		PDLIM2	13.6189		SLC25A29	3.89501		STARD4	4.49329		MALAT1	4.27356		TNFSF10	12.951		SH2B3	9.64223		DCHS1	9.681		TSC22D2	7.18169
SEC61G	2.67518		RYBP	8.5927		ERP29	9.96243		HECTD1	15.1686		GPX1	3.55592		C14orf2	12.59		PSMA4	13.5734		JUNB	3.87926		ITGA8	4.48875		PLP2	4.26813		UQCC3	12.9325		FNIP2	9.61611		RAB13	9.67349		GRB10	7.18068
GJA1	2.67107		CXCL1	8.56522		ELK3	9.96125		ADGRL4	15.1647		NUDT14	3.55537		BANF1	12.5719		TIMM13	13.5726		SLC9A3R2	3.87727		MAP1B	4.48647		PSME2	4.25009		EPC1	12.929		TGM2	9.59308		CSTB	9.67328		LARP4	7.16284
NPC2	2.66291		NDUFS5	8.56336		LUZP1	9.95935		SPRY4	15.1564		RCC2	3.54881		VCP	12.5605		BCAP31	13.5635		ATOX1	3.85539		YWHAB	4.45603		CTNND1	4.24649		RASAL2	12.9131		CDC42	9.55482		FHL3	9.66553		ADAMTS5	7.16086
KRTCAP2	2.66017		FAT4	8.53718		COL5A2	9.9381		FAM120A	15.1393		HLA-DPB1	3.54717		YWHAQ	12.5541		TMEM233	13.559		NUDT14	3.85222		MEOX1	4.44056		C3	4.22021		GABPB1-AS1	12.9113		PDLIM2	9.54315		SNRPD1	9.65887		AC007319.1	7.14404
ELOVL1	2.65367		EXOC6	8.53545		PDLIM7	9.91067		IPO7	15.1384		FERMT2	3.54225		FLNA	12.498		P2RY8	13.5471		MIF	3.84856		PIK3R3	4.42873		PMEPA1	4.21543		TACC1	12.8945		ARPC1B	9.53184		SPPL2A	9.64189		RCAN2	7.12895
LAP3	2.64627		NPM1	8.50966		USP22	9.89523		CEP170	15.1223		TMEM204	3.53843		SLC38A2	12.496		PRCP	13.5461		C1orf54	3.83564		RARA-AS1	4.33046		COL4A1	4.18869		RNF145	12.8657		GLRX5	9.5195		DIAPH2	9.64157		ICA1	7.12538
SGK1	2.64563		USP34	8.50938		TTC3	9.89443		SRM	15.1112		AES	3.53241		GPR4	12.489		YPEL2	13.5374		TTC3	3.82594		EIF4G1	4.3147		CCDC124	4.18811		CTSZ	12.8539		DIAPH2	9.51456		PMAIP1	9.62873		ARHGEF28	7.12173
CHCHD2	2.64226		RB1CC1	8.50905		BCAT1	9.89288		A2M	15.106		SYNPO	3.51984		TMA7	12.4882		LEPROT	13.5363		FGD4	3.82508		GPR4	4.30295		OAF	4.18222		TSPAN14	12.8404		MACF1	9.50325		TRAPPC1	9.6221		VEGFC	7.11907
SIGIRR	2.64225		SIPA1L2	8.50751		RCN1	9.88749		NME1	15.1048		DTYMK	3.51929		CHD3	12.4662		CTSD	13.5265		SEPHS2	3.80232		ABHD17A	4.29678		PCBP1	4.16274		PRKAR1A	12.8363		ELF1	9.47898		ODF2L	9.59675		PDE10A	7.11782
TIPARP	2.63199		CHIC2	8.50209		RASA4	9.87419		OST4	15.1009		SEC31A	3.51547		C9orf16	12.4497		PLAU	13.5264		ERP29	3.78884		CCND2	4.27799		CARD16	4.15816		NR2F2	12.8264		GUK1	9.47677		ARID5B	9.58876		DDX3Y	7.11034
ITPKC	2.6315		RAB12	8.48809		SEM1	9.85126		HNRNPH1	15.0863		ILF3	3.51492		PODXL	12.3535		TBXA2R	13.5031		RERE	3.77925		CD24	4.27058		LSM7	4.15751		CRIM1	12.8167		NFIA	9.46102		FRMD4B	9.58165		KCNN3	7.09755
TRIB1	2.62302		ASXL1	8.45371		PTPRK	9.84713		EIF4G1	15.0759		PSMD1	3.51383		COX7B	12.2501		SOD1	13.4877		SLC12A2	3.77221		PRDX1	4.26927		AK2	4.15417		CD93	12.8099		REEP3	9.45753		PET100	9.57446		MYOF	7.09122
RAMP3	2.62102		FCHSD2	8.44156		PTPRM	9.83472		TMEM184B	15.0136		HNRNPD	3.51		SEP15	12.2221		BLOC1S1	13.4819		SPTAN1	3.7709		TTN-AS1	4.2608		LDHB	4.146		SOX4	12.7961		JAG2	9.44324		ADSS	9.57442		ERC1	7.08924
SH3BGRL3	2.60816		ARL15	8.43581		FKBP10	9.81623		UHRF2	15.0025		CPLX1	3.50617		PSMD8	12.2145		DYNLT1	13.4702		TBC1D4	3.76757		CPNE5	4.24136		SCP2	4.13619		PTPN12	12.7787		LAMTOR5	9.44091		GADD45GIP1	9.57254		ARHGEF7	7.07133
RNF145	2.59934		THSD7A	8.43153		ACTN4	9.8141		SUSD6	14.9891		NONO	3.49634		KLF6	12.1896		KCNN3	13.4589		SRRM2	3.76643		ALPL	4.22351		WDR1	4.13168		PDLIM5	12.7583		ATP2B1	9.42569		METAP2	9.56582		NOX4	7.06473
PALLD	2.59641		AHR	8.43051		NSD1	9.80798		MYO5A	14.9709		DPYSL2	3.49415		PLAU	12.1764		UQCRH	13.4534		FRY	3.75614		SPTLC1	4.21692		MGEA5	4.12495		PLEC	12.7548		NCOA4	9.40994		RCC2	9.56552		LDLRAD4	7.06215
ERRFI1	2.58713		COQ10B	8.42596		YPEL2	9.80088		PREX2	14.9296		ANXA6	3.48376		IFITM1	12.138		EXOC3L1	13.4534		WDFY1	3.75387		ATOX1	4.20816		NR2F2	4.11207		GLG1	12.7395		LMAN1	9.39763		TMED3	9.55643		TFPI	7.05392
IDI1	2.58594		RSRP1	8.41576		PDIA4	9.79813		NOL4L	14.845		ARPC3	3.48376		SLC25A5	12.1154		NDUFB5	13.4347		BCAM	3.75311		GRAMD1A	4.18287		FLNB	4.11089		ATRX	12.727		FAM118A	9.39498		CCDC50	9.54169		PARD3B	7.04662
CRTAP	2.58518		PSMD12	8.41109		KNOP1	9.79752		TGFB1	14.8437		CCZ1	3.48103		SLC29A1	12.1094		ANAPC11	13.4266		NAPSA	3.7427		ADGRF5	4.17031		TMEM14A	4.10827		PTPRM	12.7249		PLD1	9.37887		SEC31A	9.54021		CHSY1	7.03769
VAT1	2.58122		CALR	8.39284		EVL	9.79503		UBE2Z	14.8389		RALY	3.47502		RNF145	12.0609		NEDD8	13.3641		MYO1B	3.7412		STC2	4.13011		SLPI	4.09507		NRP2	12.7126		JAK1	9.37067		ZNF281	9.52571		UGCG	7.02593
KDM6B	2.57995		TOR1AIP1	8.39244		TMEM204	9.79203		ZBTB38	14.8301		RALBP1	3.47338		APCDD1	12.0508		COX6A1	13.3338		MRPL18	3.73463		DHRS4-AS1	4.10987		SUB1	4.09278		CMPK1	12.7015		OST4	9.32834		MAP2K2	9.47266		UBR1	7.02563
IVNS1ABP	2.57631		FMNL2	8.38002		DDAH2	9.76002		ARHGAP23	14.8275		TPT1	3.47228		DDIT4	12.0405		NDUFA11	13.3247		NPDC1	3.73015		KCNQ3	4.09824		PHF14	4.09069		CMTM8	12.7		CD46	9.30928		TAF1D	9.46557		TEAD4	7.0178
TMEM50B	2.57071		IVNS1ABP	8.37653		PTPRE	9.72903		P4HB	14.8153		GBP4	3.47228		ARHGAP29	12.0295		PIM3	13.3188		MCF2L	3.72458		HCLS1	4.08001		PHPT1	4.08572		MARCKSL1	12.6792		REV3L	9.26282		TES	9.46199		PACS1	7.01589
RELL1	2.56821		ARHGAP18	8.36842		BMP1	9.72345		ABHD17A	14.8061		EHBP1L1	3.47174		COX8A	12.0228		STC2	13.3185		SSFA2	3.71742		FXYD5	4.07808		OCIAD2	4.0814		ID3	12.6617		COL21A1	9.25077		SULF2	9.4594		IPO11	7.01155
HOPX	2.56682		CTR9	8.35677		ADAMTS6	9.71763		FRMD4B	14.7676		CALM1	3.46736		TTYH3	12.0225		SLC25A3	13.317		FAU	3.7085		PAXIP1-AS2	4.06343		TMEM147	4.07918		KLF9	12.6422		PRDM1	9.25004		POSTN	9.45257		INPP5D	7.00542
HIST1H4C	2.56089		MEIS2	8.35618		DYSF	9.71763		CSNK1E	14.7664		EFHD2	3.46627		H2AFV	12.021		ABCG2	13.3131		MKNK2	3.70715		FMNL3	4.0555		POLR2G	4.07839		MAP4K4	12.5916		COX6C	9.2495		PSMD14	9.44711		TBC1D22A	7.00485
FABP5	2.55692		HUWE1	8.34271		TEX264	9.71466		NME4	14.7547		LSM4	3.45916		RNF181	12.0189		MMP15	13.3114		DDX3X	3.69567		ADAMTS4	4.041		HN1	4.07532		MIR4435-2HG	12.5721		GABRD	9.24262		FOSL2	9.4124		HNRNPC	6.98567
NEU1	2.55297		PPP1R12A	8.3415		PKN1	9.70977		GUK1	14.7476		ORAI1	3.45862		MRPS24	11.9682		CFL1	13.305		IFI16	3.67173		SKAP2	4.02343		OSTC	4.06957		YY1	12.56		CXCL2	9.2359		CBX3	9.40072		SYNJ2	6.9842
ARF5	2.54992		SMARCA5	8.33679		NDUFB11	9.67927		NUDT14	14.7443		YPEL2	3.45698		ENTPD1	11.9608		SERF2	13.2298		RNF7	3.67075		NEDD9	4.01563		NSMCE1	4.06643		KCNN3	12.5511		RGCC	9.23519		LENG8	9.36704		EIF3J	6.98249
ACKR1	2.54908		MARCKS	8.32103		KLHL24	9.64898		ERO1A	14.7378		ZNF385D	3.44987		SSNA1	11.959		SERPINC1	13.2278		LTC4S	3.65866		PRELID1	4.01178		GOLM1	4.06545		NUDT3	12.53		SNCG	9.21723		SET	9.35608		LDLRAD3	6.96587
ABHD5	2.54686		PNP	8.31412		FAM214A	9.63884		RHOB	14.7375		NDUFA12	3.44987		SURF4	11.9189		UBB	13.2079		MDFIC	3.65351		NOTCH1	4.00137		SNRPG	4.06486		C19orf24	12.4941		NCKAP1	9.18343		DDX52	9.33398		ARID2	6.95516
MAFB	2.54351		PLK3	8.30982		ROCK2	9.62939		NDUFB2	14.7		ARHGEF1	3.44659		EIF5A	11.8995		ERP29	13.1837		SNHG9	3.64387		CRIP1	4.00028		LMNA	4.05832		MFSD14A	12.4661		MRPS21	9.18101		ECE1	9.32993		ACTR3	6.95125
COQ10B	2.53877		PDLIM1	8.29984		TIE1	9.60218		TBC1D1	14.696		MRPL20	3.44604		DOCK6	11.8726		NECAP2	13.1774		ENTPD1	3.63995		ENO1	3.99357		CPLX1	4.05662		HLA-E	12.4411		LPP	9.18015		SPP1	9.32574		IL4R	6.94175
SEC13	2.53493		SLK	8.2886		KRT8	9.59891		MRPL41	14.6882		CEBPG	3.44495		HDLBP	11.8533		PRDX5	13.1596		SH3D19	3.63661		HLA-DRB5	3.96875		CTSC	4.04178		NDUFA13	12.4333		PTBP3	9.17865		PHLDA1	9.32456		KCNK5	6.91676
ANO6	2.52341		HBP1	8.27889		FHOD1	9.5949		LEF1	14.6858		COTL1	3.4444		SNAI1	11.8298		COLGALT1	13.1471		TMEM255B	3.63508		RAI14	3.9659		NID1	4.03701		ATG101	12.4131		ADD1	9.17616		PTPN14	9.32336		FOSL2	6.89286
ACTG1	2.52118		TM9SF3	8.26877		CPXM2	9.57974		CTTN	14.6826		PSMB1	3.44386		F2R	11.8183		NCK1	13.1166		DYNLL1	3.63201		HOXD9	3.96378		CFI	4.01864		AP2B1	12.3829		NREP	9.17394		CELF1	9.32292		IFI16	6.88564
ADIPOR1	2.50952		KCNQ1OT1	8.26643		PRKDC	9.57256		TPT1	14.6537		FGD5-AS1	3.44331		PDLIM7	11.8035		MYDGF	13.1073		LAPTM4B	3.62954		PLEKHA1	3.95437		PAM	4.00432		TMEM47	12.3792		DYNLT1	9.16766		C1orf122	9.31922		HK1	6.88015
BTG3	2.50931		DYSF	8.25286		ZNF428	9.55514		SH3TC1	14.6213		MAST4	3.44167		BAX	11.7815		NDUFA12	13.0735		ARF4	3.62845		AC016831.7	3.93572		PARK7	4.00249		MYO1E	12.379		NETO2	9.15167		SEC61B	9.29394		VAPA	6.87269
VCAM1	2.50616		RBM22	8.25085		MSL3	9.55105		CALR	14.619		RAB1B	3.43894		UFD1L	11.7745		ADGRL4	13.0571		NSD3	3.62598		LTBP1	3.92494		TFF2	3.99804		RASIP1	12.3684		PSMA1	9.13845		ITPR3	9.29221		R3HDM1	6.85621
HLA-DRB1	2.50554		ATP13A3	8.23162		GLG1	9.52759		JUND	14.59		GSTO1	3.43839		CDK2AP1	11.7669		JTB	13.0566		IL7R	3.6224		NOX4	3.92053		POGZ	3.98915		ACPP	12.3631		SNTB2	9.11029		DYNC1I2	9.29079		CDK17	6.833
EGR3	2.49815		IGF2R	8.20755		TNRC6B	9.52567		PMP22	14.5856		ALKBH7	3.43402		COMT	11.7507		MYL12A	13.0529		NUFIP2	3.61364		CLIC1	3.91553		ATP1B1	3.98575		IGFBP3	12.3466		SLC38A2	9.10029		PPIB	9.28241		TNFRSF10B	6.82856
DDIT3	2.47536		PUM3	8.20054		APEX1	9.52492		GTF2I	14.5583		CRK	3.42964		ANKRD28	11.7443		CETP	13.0428		EIF4B	3.61018		RYR2	3.87959		GNLY	3.98379		SNHG25	12.3389		C9orf16	9.08676		KANSL1	9.26582		MINOS1	6.82378
CFH	2.46857		PAXBP1	8.16582		RNF213	9.51824		PABPN1	14.5272		DDAH2	3.42472		LAPTM4B	11.7438		TSPAN4	13.0054		C3orf58	3.60498		TPM1	3.86887		EIF4EBP1	3.96568		AK6	12.3283		RASGRP3	9.06276		RBM3	9.25464		UTY	6.82378
CRY1	2.46772		ROCK2	8.13504		TMED9	9.50208		SH3GL1	14.5202		LDLR	3.42035		HM13	11.7365		LMO2	13.0049		ADM5	3.60467		YPEL2	3.84997		SPG21	3.95816		HNRNPAB	12.3244		RSU1	9.05409		SNRPE	9.23334		VIMP	6.82378
HLA-DPB1	2.46702		NUMB	8.13079		NDUFB2	9.49901		DOCK4	14.5181		SHKBP1	3.4198		EID1	11.7203		C3	13.0048		SNHG12	3.58619		PDIA6	3.81772		FKBP3	3.94652		GRINA	12.3199		ADAM9	9.04197		YBX3	9.22001		ANKS1A	6.82196
ZBTB16	2.46284		MAP3K8	8.12469		PON2	9.48324		ADAMTS7	14.4957		MPZL1	3.41762		ACTG1	11.7166		RNF7	12.9452		CHD9	3.58055		COL12A1	3.79619		RANBP1	3.94475		DYNC1LI2	12.3156		MCTP1	9.04148		SLC4A7	9.19223		ATP5B	6.80587
UGCG	2.46262		ROCK1	8.1211		GOLM1	9.48119		PEA15	14.4848		BST2	3.41215		RBPMS	11.7133		MRPL51	12.9417		PCDH17	3.57598		ATP6V0E1	3.78685		THY1	3.94325		KDR	12.2964		STAB1	9.04041		SLC16A3	9.17612		LDB2	6.80567
POLR2A	2.4456		NINJ1	8.12011		JUP	9.47568		ZEB1	14.4664		CSRP1	3.40997		SSR2	11.7133		SRSF9	12.9263		CPNE2	3.55876		PRRC2C	3.7433		HSD17B10	3.94194		MEIS2	12.2926		SEM1	9.03469		JAG2	9.16273		ASPH	6.79954
ZNF503	2.44384		ZEB1	8.1134		SKIL	9.4695		PTPRG	14.4662		UBXN1	3.40723		BCL6B	11.6985		BRK1	12.9226		G3BP2	3.55328		RAB11B-AS1	3.73836		CAPZA1	3.93893		CREBRF	12.2845		ADAMTS5	9.02348		NRGN	9.16135		STT3B	6.78889
MMP2	2.42548		EIF4H	8.11274		NUAK1	9.46631		SLC4A7	14.46		PINK1	3.40614		IGFBP3	11.6592		IDH2	12.8973		EDNRB	3.55203		BAX	3.73557		STMN1	3.93004		ARHGEF12	12.2784		VEGFC	9.01872		HNRNPH1	9.1376		ATP5D	6.78796
AUP1	2.42207		EIF5	8.09874		KDM5B	9.45899		THY1	14.4596		WASF2	3.40559		UBTD1	11.6547		POLR2G	12.8683		ANKRD50	3.55073		CUBN	3.69628		POLR2F	3.92651		HNRNPD	12.2619		YPEL3	9.01624		HNRNPAB	9.1349		HIBCH	6.77896
ICA1	2.411		RNF19A	8.08781		ATP13A2	9.45514		PPP1R18	14.4577		FLT1	3.40505		TNFAIP8L1	11.6515		GNAI2	12.8506		IGFBP2	3.53088		ALPK3	3.66766		IRF2BP2	3.91285		ARIH1	12.2592		PROCR	9.00238		PABPN1	9.11922		PPP1R13B	6.77501
TLL1	2.39979		CDC5L	8.08611		RGS12	9.44928		CAPZA1	14.453		CEP350	3.40505		JAG2	11.5426		COX7B	12.8351		BCLAF1	3.52631		AES	3.66201		C15orf48	3.90467		MAP4	12.2558		HLA-A	8.99958		ARPC1B	9.11907		ATP5G3	6.77005
ID2	2.39566		DYNC1H1	8.07589		TMEM184B	9.44793		SYNCRIP	14.4455		C9orf16	3.39903		NAA10	11.5173		SLC25A5	12.8289		CDK2AP2	3.52383		LINC00685	3.64548		ANAPC13	3.90206		MGP	12.2482		TMED10	8.9875		LAPTM4B	9.10474		CEP112	6.76648
ATP6AP2	2.39341		PLPP3	8.07184		ZNF292	9.43903		MANF	14.4377		CYFIP1	3.3963		GNAI2	11.5162		CHCHD2	12.8284		BTNL9	3.52212		GRB10	3.62797		ALDH1A1	3.89951		GOLPH3	12.206		CD99	8.98007		ZNF207	9.1034		ZDHHC20	6.75216
KXD1	2.38605		BIRC2	8.05928		NUDT14	9.43566		MAP2K2	14.4359		EMC10	3.39466		ACOT7	11.4907		PSMB2	12.8109		HNRNPU	3.51898		MYL12B	3.6257		SYCE1L	3.89147		C12orf57	12.1936		FBLN2	8.97646		ACTR3	9.09754		SH3RF3	6.75093
WBP1	2.37538		PIK3R3	8.0566		ADAMTSL2	9.43367		SLC38A2	14.4328		FYN	3.39357		POLR2G	11.4595		TMEM230	12.7978		RNASEH2C	3.50376		SLC45A4	3.61306		BSG	3.87904		TTC3	12.1699		MMP2	8.97511		NDUFA13	9.08408		PABPC1	6.7304
PRDX1	2.36455		STOM	8.03508		SPNS2	9.4289		WWTR1	14.4283		GTF3A	3.39193		ATP5I	11.459		PSMB3	12.7976		RAB1B	3.49235		RAPGEF4	3.60665		RNF7	3.87806		RSF1	12.1634		PITPNC1	8.96219		IL4R	9.084		TCF4	6.72991
UBL5	2.35434		TRIP12	8.03345		SLC3A2	9.407		DBN1	14.4147		CLIP1	3.39138		AURKAIP1	11.4248		ORM1	12.769		H3F3B	3.49165		CRISPLD1	3.59311		ADCY4	3.87421		PSMB8-AS1	12.1269		HNRNPD	8.95986		ACTG1	9.08307		MMP14	6.71515
C4orf48	2.35343		DPYSL3	8.02544		MPZL1	9.38815		RBFOX2	14.396		PSMB8	3.39083		ECE1	11.4018		KIFC3	12.7575		RASGRP3	3.49018		LINC01235	3.58496		AP3S1	3.871		PKP4	12.12		SPP1	8.93829		TM4SF1	9.07818		SMG1	6.70747
NRP2	2.35292		NUFIP2	7.97776		CEP170	9.34946		THSD7A	14.3916		PCYT1A	3.38755		MAP1S	11.3723		EPHX1	12.7514		EPHA4	3.48777		HOXB3	3.58239		UQCRH	3.86643		NAPRT	12.1163		DKK3	8.93461		EIF3A	9.06096		PIP4K2A	6.69934
IFITM2	2.35189		MICU1	7.96842		TSPAN15	9.33681		CHD7	14.3901		ATP5H	3.38755		PDE4D	11.3693		SSNA1	12.7362		PGF	3.48539		TMEM161B-AS1	3.57582		RBMS1	3.86335		CAST	12.1071		FLT1	8.92327		UHRF2	9.05864		TMEM184B	6.69845
C7	2.34446		PPP1R2	7.95402		TIA1	9.33137		MGAT4A	14.3818		MAZ	3.38373		FAM129B	11.3649		CKLF	12.7212		PECAM1	3.48334		SLC16A1-AS1	3.51777		BACE2	3.85825		CBX3	12.0909		TMEM47	8.91606		ZNF267	9.05801		SUSD6	6.69793
CNKSR3	2.34277		ETS1	7.92894		UBN1	9.32562		ABCE1	14.3698		IRF3	3.37225		POMP	11.3491		NDUFB11	12.7103		DUSP23	3.48305		MCF2L	3.51329		UBE2G2	3.85531		HMGB1	12.0783		ATRX	8.91191		GRN	9.05384		HAPLN3	6.69706
PQLC3	2.33387		PIK3C2A	7.92191		ARHGEF15	9.31994		EPHB4	14.3514		UBL5	3.37061		HMGB1	11.3371		FOLH1	12.6559		AFDN	3.4727		KLHL5	3.51163		DYNLT1	3.8442		LTBP3	12.0682		SMTN	8.88632		SNRPD2	9.04763		PPM1D	6.6882
PPIC	2.33364		ACVRL1	7.91674		RORA	9.2997		PUM1	14.3258		SLC29A1	3.36951		NDUFB3	11.3286		FHOD1	12.6558		GNG11	3.46191		VEGFC	3.49558		PCBP2	3.83923		EHD4	12.0286		NECTIN2	8.88399		NHP2	9.04534		TMTC2	6.68203
ZFAND3	2.33314		EML4	7.90732		CDA	9.29945		TAX1BP3	14.2865		RALB	3.36459		SH3TC1	11.3192		COMT	12.6246		ZNF521	3.45705		HDLBP	3.49517		CSGALNACT1	3.83805		MBNL1	12.0229		TXNL4A	8.87395		LSM7	9.03859		HERC1	6.67883
MARCH3	2.32569		LMAN1	7.88224		CDC42BPB	9.28638		PLCB1	14.2864		PRCP	3.36405		TMEM147	11.316		RCN2	12.6226		PPIC	3.4532		NIFK-AS1	3.49455		TMEM176B	3.83498		CCNI	12.0221		IL3RA	8.87092		FILIP1	9.03641		BICD1	6.67782
SLC3A2	2.30841		CCDC50	7.88136		MZT2A	9.25916		ITGA2	14.2729		TSPAN13	3.36405		KDR	11.3123		HACD3	12.5975		RBM8A	3.44363		PNP	3.47505		SOD1	3.83014		MYL12B	12.0192		KDR	8.86217		FXYD5	9.03367		ADGRL4	6.65991
FBLN2	2.30801		CDC14A	7.87949		LUC7L3	9.25122		BCR	14.259		SHISA5	3.3635		UQCRC1	11.2952		AKR7A2	12.5908		NR4A2	3.4428		RASGRP3	3.43729		AKR1C3	3.82765		MAP3K11	12.0059		ISG15	8.84898		ARL4C	9.02942		UBR4	6.65844
H3F3A	2.30577		JAM3	7.86356		MYDGF	9.24473		DPYSL3	14.2266		PAFAH1B2	3.3635		EPN1	11.2919		HOPX	12.5632		PXDN	3.44122		C12orf57	3.43547		MRPL55	3.82099		TNRC6B	11.9908		COX5B	8.83817		RACK1	9.01829		MAP4K3	6.65202
LYST	2.29776		NAP1L1	7.85497		EHD4	9.23589		ATL3	14.2233		SPNS2	3.36295		LSM7	11.277		CHCHD10	12.5558		HMGB1	3.42807		TSPAN15	3.43088		EDIL3	3.82027		FLI1	11.9535		TMEM150C	8.83474		TIMP1	9.01145		FAM126A	6.65003
TNFRSF10C	2.29428		VWA1	7.85352		ATP11A	9.20021		SERF2	14.2225		COPB2	3.35967		UCK2	11.2689		ATP6V0B	12.5533		BANF1	3.42251		COTL1	3.42713		EIF3E	3.81974		GRB10	11.9523		CAPZA2	8.8317		RAB31	8.98221		NLRP1	6.62699
LTC4S	2.29209		VMP1	7.85052		SH2B3	9.1859		MBOAT7	14.2208		EOGT	3.35639		TSPAN13	11.2572		UBALD2	12.529		ARID1B	3.42117		PSMA7	3.41662		PTMS	3.81085		PCDH17	11.9197		PXDN	8.81828		ANXA1	8.98039		ATP5J2	6.62677
SNX9	2.27606		TCF25	7.85018		NFAT5	9.18052		SELE	14.1979		ACTN4	3.3553		CASC15	11.2564		PPM1F	12.4997		VIM	3.421		TNFRSF21	3.39346		TMEM230	3.81079		ROBO4	11.9164		PPP1R14B	8.81704		KDM2A	8.95374		LUZP1	6.62266
CSNK1D	2.26833		C1orf21	7.84257		CALU	9.15894		TNPO1	14.1855		CAMLG	3.35475		ATP5F1	11.2515		H2AFJ	12.4584		GGT5	3.41906		CLDN3	3.39221		WDR74	3.8017		GRAMD1A	11.9138		P4HB	8.81174		SEC11A	8.94724		EBF1	6.61084
DNTTIP2	2.26402		ATRX	7.82582		PLOD1	9.15592		GANAB	14.185		AL592183.1	3.35311		PLK2	11.2509		RHOA	12.4338		CCL14	3.40592		PRR34-AS1	3.36684		MGP	3.79575		COL15A1	11.8609		COPS8	8.80539		ATP11C	8.93835		FOLH1	6.60739
GOLPH3	2.26066		MED13	7.82027		CXCR4	9.13702		EFNB1	14.1813		ASL	3.35147		GNG5	11.2459		PRDX2	12.3797		PRDM1	3.40498		PDIA4	3.36193		AGRN	3.79241		ACVRL1	11.8595		EGLN1	8.79148		MDK	8.93298		ARHGAP31	6.60168
SUMO1	2.25079		TMEM30A	7.81752		ARHGAP18	9.11041		EMP1	14.1792		TMEM147	3.34983		COL13A1	11.2296		GPRC5C	12.3541		TBL1XR1	3.40439		CREB3L2	3.33787		PPIC	3.78941		NCKAP1	11.7582		GTF3A	8.78546		DOCK9	8.92258		SWAP70	6.58714
LRRFIP2	2.24199		AHI1	7.80923		CLTC	9.09892		DHX9	14.1698		SPCS3	3.34874		P2RY6	11.2284		HDAC1	12.307		CACHD1	3.39772		SLFN5	3.33466		PRKAA1	3.7879		NME2	11.7528		SHC1	8.78255		CTDNEP1	8.91812		MAPK8	6.58514
LGMN	2.23769		NANS	7.80718		BAX	9.09453		ESM1	14.1625		ZNRF1	3.34546		RHOC	11.2273		FAM110D	12.3038		GOLM1	3.39735		PLCG2	3.31828		NDUFA11	3.78509		NFAT5	11.7376		NDUFB8	8.76904		VCAM1	8.90868		RERE	6.58456
INTS6	2.23721		JUP	7.80469		OSTC	9.08834		ATP5J2	14.1334		MRPL14	3.34109		TMEM184B	11.2266		COX8A	12.2805		SLC25A5	3.3966		GOLIM4	3.28667		PRPF38B	3.783		NRDC	11.7347		TTC3	8.76391		TFPI	8.90655		FBXW7	6.57613
PRDX3	2.23473		DDX5	7.79909		CUX1	9.06963		UBE2H	14.1156		CDC42EP3	3.34109		SNRPD3	11.2167		CD40	12.2547		TMEM30A	3.37635		EIF5B	3.28372		OXA1L	3.77953		UACA	11.7322		LBR	8.75765		PPP1R18	8.89914		COG5	6.56927
ICAM4	2.22056		FNDC3B	7.79809		PCDH1	9.05959		CBX3	14.1053		ADSL	3.33945		SEC13	11.2089		TUFM	12.2092		YPEL5	3.373		CAST	3.2812		CHCHD10	3.77855		YWHAZ	11.7222		KIAA1551	8.74236		CCND2	8.89674		TUBB6	6.56897
HINT1	2.21143		TFPI	7.79104		INSR	9.0369		ANKRD11	14.1007		COX14	3.3307		NDUFA6	11.191		TSC22D3	12.1999		CIRBP	3.35445		DOCK6	3.27666		SNRPB2	3.77456		TMOD3	11.7215		APOLD1	8.73731		EIF4E2	8.89482		STAU2	6.55711
CKS2	2.20562		HMGCS1	7.76755		SPRY1	9.03062		PCDH12	14.0874		GBP2	3.33016		COX6B1	11.1712		ALDH9A1	12.1874		APRT	3.35275		AC093157.1	3.26235		NAMPT	3.77371		RAD21	11.712		PNRC2	8.73637		PRKDC	8.89462		FOXN3	6.55644
FNIP2	2.20294		HOOK3	7.766		LAMA5	9.02128		TRIM28	14.0791		RBBP6	3.32633		NDUFB4	11.1664		RACK1	12.1846		CPEB4	3.33528		UQCRQ	3.25675		ATF6B	3.76698		PLCB1	11.6979		CTGF	8.7327		FKBP11	8.89321		DIP2B	6.54247
IL3RA	2.20162		UFM1	7.76381		PALD1	9.00892		RHOJ	14.0717		CD34	3.3225		RSU1	11.1538		STAB1	12.1845		ASXL1	3.33181		PLEK2	3.24591		ANKRD10	3.76672		C4orf48	11.6975		RCN2	8.70006		DHX9	8.8839		EML4	6.54224
HLA-DQB1	2.20092		AFDN	7.76262		NAA10	8.97201		SEPT8	14.0695		ZEB1	3.32032		COX16	11.1489		KANK3	12.1671		C21orf91	3.33016		METAP2	3.23599		NOC2L	3.76096		CSDE1	11.6745		MYO6	8.68547		SYCE1L	8.8828		AES	6.53722
MRPL33	2.19518		SYNE1	7.76052		NFIC	8.9587		ANKRD10	14.0328		LDHB	3.31594		ITGB1	11.125		GALNT18	12.1552		TPGS1	3.33014		ARSG	3.20102		KARS	3.7524		GLUD1	11.6733		REXO2	8.68281		HMOX1	8.88121		ARID4B	6.50792
SF3A2	2.19255		NPIPB5	7.72157		C9orf16	8.95308		UBE2K	14.0285		RAB31	3.3061		KRTCAP2	11.1166		ASAP1	12.1143		UBXN1	3.32196		CSNK1A1	3.19462		FKBP2	3.73697		TLN1	11.6604		MMP14	8.66669		CFL1	8.87561		COTL1	6.48926
BGN	2.1819		PMAIP1	7.71066		STT3B	8.94599		DUSP6	14.0132		ECI1	3.29845		ETS1	11.11		APLN	12.051		KLHL5	3.31148		CYYR1	3.17092		S100P	3.73435		TMEM30A	11.6238		IFNAR1	8.66605		APLP2	8.87523		BCR	6.48724
IGF2	2.16049		ERO1B	7.69423		CCNL2	8.94525		NAV1	14.0109		PCNA	3.29845		ZNHIT1	11.1057		SYPL1	12.0419		EEF1D	3.29345		SMCR5	3.16947		GPX2	3.72723		POLR2J3	11.6128		FCHO2	8.66001		FADS3	8.86966		TIE1	6.45887
NID1	2.15698		CDK12	7.68378		HEG1	8.94211		UACA	13.9951		DUSP22	3.29845		REEP5	11.0946		ARHGEF15	12.0231		PABPN1	3.28798		ARPC5	3.16347		TGIF1	3.7252		INSR	11.5891		TIMM8B	8.65717		SURF4	8.86878		NCKAP5L	6.4532
DUSP5	2.14673		TBC1D9	7.68116		SUMF2	8.91851		YWHAH	13.9924		LAP3	3.29353		SOX18	11.0867		RAPGEF3	12.0169		LSM7	3.26588		SLC29A1	3.16074		WDR61	3.71814		PDGFD	11.587		PCMTD1	8.64157		ATP2A2	8.86762		PON2	6.44919
SLC10A6	2.14269		DDX46	7.66804		CTSZ	8.90208		PTBP2	13.9836		SPRY1	3.29298		LAMP3	11.0537		CMTM3	12.004		FILIP1	3.26122		CHD4	3.1587		MAP3K13	3.7169		ID1	11.5767		CTDSPL	8.64058		VDAC1	8.84801		UVRAG	6.44844
TMBIM6	2.14158		MIA3	7.66097		NEDD8	8.89612		EIF2S2	13.9584		TPGS1	3.29134		CHCHD2	11.0506		JUP	11.9827		GNAI2	3.2517		HYOU1	3.15814		LIMS1	3.70755		ADAR	11.5637		PREX2	8.63437		MLXIP	8.83704		IGHG3	6.44767
ATP6V0B	2.13984		DNTTIP2	7.65739		RFLNB	8.8956		PTMS	13.9564		PSMB4	3.29025		TRMT112	11.049		SMOX	11.9758		CARD8	3.24868		MICALL2	3.15456		ITGA5	3.7031		ATN1	11.5587		YES1	8.6336		C2CD4B	8.82856		PLEKHB2	6.44687
LY96	2.13695		DENND4A	7.65663		TSPAN5	8.88496		RALA	13.9511		NDUFS2	3.28806		FAM127B	11.0362		TRMT112	11.9142		COTL1	3.24782		AFF3	3.12519		PRMT1	3.69473		GFOD1	11.5386		FGFR1	8.60181		DAAM1	8.82445		CRISPLD1	6.44652
PGK1	2.1344		SH3GLB1	7.64582		ACTR2	8.88241		TBL1XR1	13.9246		BRD7	3.28533		COX7A2	11.0354		COL6A2	11.9132		CFAP20	3.24776		PLXNA1	3.11682		ANXA1	3.69244		FOXP1	11.5296		DYNC1I2	8.59871		SHROOM4	8.818		SH3BGRL	6.44525
RAB3C	2.12784		SERBP1	7.64032		MZT2B	8.88174		CHCHD1	13.9215		GADD45GIP1	3.27822		RHOA	11.0237		GPX8	11.9094		APLNR	3.2338		HOXB2	3.10422		CASC15	3.66309		SVBP	11.5227		S100A16	8.58176		LPP	8.81328		BAZ1A	6.44517
ELN	2.12367		HNRNPR	7.63628		ATP6AP1	8.85205		OSTC	13.9083		CASC15	3.27713		PGF	11.0083		VPS28	11.9053		FRMD4B	3.23084		ITGA1	3.10084		C19orf70	3.66132		CLEC3B	11.5182		BTNL9	8.56745		RELL1	8.80424		NHSL1	6.44352
LRRFIP1	2.12198		RLF	7.63		ABL2	8.8508		MRPL33	13.9038		CD320	3.2733		CD81	10.9813		RFXANK	11.8999		FKBP10	3.22821		TES	3.08899		GADD45GIP1	3.65557		BRD4	11.5152		USP34	8.56621		LUC7L3	8.79632		EVA1C	6.44322
FAM53C	2.11266		EDIL3	7.62228		GRAP	8.83533		AGRN	13.8851		CDH5	3.26948		EMC8	10.9783		OSTF1	11.8802		WFDC2	3.22493		CHST11	3.08859		SDHC	3.64439		MYCT1	11.4585		CYYR1	8.56157		EIF4A1	8.79015		PAN3	6.43277
LOXL2	2.11202		CWC25	7.61741		GRPEL2	8.8345		TSPAN13	13.8843		MRPS15	3.26838		CA2	10.9777		METTL9	11.8668		CLCN3	3.22042		DGKI	3.04769		BAX	3.64302		PAM	11.4565		POMP	8.55925		CHORDC1	8.78603		HIVEP2	6.41113
RORA	2.11149		PPP1CB	7.61659		SCARF1	8.82989		PTPRM	13.8792		TKT	3.26182		MPZL1	10.9702		SEMA3F	11.8181		ADGRF5	3.21472		PARK7	3.03842		MIR4458HG	3.6387		MYO1C	11.4546		GCC2	8.5565		EXT1	8.78462		CDYL2	6.40838
EVA1C	2.10773		RHOJ	7.6002		SH3GL1	8.8131		SHC1	13.8696		NRBP1	3.26018		YWHAH	10.9482		SPRY1	11.804		MAP1B	3.21311		SERF2	3.03128		RAB6A	3.6334		LYSMD2	11.452		RABGAP1	8.55443		PPM1F	8.76305		CD109	6.39892
SEMA6A	2.10233		PALMD	7.58481		GFOD1	8.81275		OCIAD2	13.8695		AKR1A1	3.25745		HLA-C	10.9458		NDUFB7	11.7954		POLR1D	3.20138		COL21A1	3.02627		TIE1	3.62889		SHANK3	11.4476		CSNK1A1	8.53193		SMARCA4	8.76138		KCMF1	6.39808
SOCS1	2.09521		SHB	7.58356		TTC14	8.8046		AFAP1	13.8664		LYPLA1	3.25472		TIMM8B	10.945		HLA-F	11.7804		VPS28	3.19923		UPP1	3.01964		ITPA	3.62052		RNF187	11.4452		VASH1	8.5255		CD81	8.76085		SH3TC1	6.39523
GTF2B	2.09467		NFKBIZ	7.57972		TSPO	8.80135		RAB1B	13.8592		BMS1	3.2498		MSN	10.9285		CUTA	11.7625		PTGES3	3.19723		LRRC36	3.0159		DGUOK	3.61843		KMT2A	11.445		CHSY1	8.52511		SERTAD4-AS1	8.74059		CLASP1	6.38995
MAST4	2.09299		ERBIN	7.57264		KDM5A	8.79107		SEC23A	13.8199		CTBP2	3.2498		MRPL51	10.9152		GLRX5	11.7581		SERPINH1	3.19472		ARHGAP4	3.01314		LUC7L3	3.6134		QKI	11.4398		CMTM6	8.51606		SLC20A1	8.73291		RASGRF2	6.38727
TMEM70	2.08766		LAYN	7.55397		COX5A	8.77782		YPEL2	13.7896		RNF10	3.24925		TXNL1	10.8697		OSTC	11.7157		ZFHX3	3.19257		CD200	2.98485		HNRNPA0	3.61301		OSBPL1A	11.4315		EDIL3	8.50741		RALBP1	8.72795		AFAP1	6.37172
NUTF2	2.08614		PAK2	7.54268		ADAM19	8.74633		SYCE1L	13.7883		SRSF9	3.24761		PDIA6	10.864		VOPP1	11.6956		KIFC3	3.1885		RASSF8-AS1	2.98372		DYNC1I2	3.60849		SEC14L1	11.4302		CHMP3	8.4859		SLC25A3	8.72782		PSPC1	6.34637
KDELR1	2.07977		NGRN	7.54109		CNPY2	8.74109		CELF1	13.7855		RABAC1	3.24652		PLEKHA1	10.8615		LAPTM5	11.6842		OST4	3.18742		CABP1	2.9723		MRPS6	3.60065		PCBP2	11.4299		ARL15	8.47685		RNF213	8.71901		ZNF407	6.34213
GNPTG	2.06943		TOB2	7.53453		UBTD1	8.73669		PDS5A	13.7834		WDR26	3.24543		TUBB3	10.8325		DHRS3	11.6759		NAP1L1	3.18635		ZEB1-AS1	2.97211		CYR61	3.59666		NKTR	11.418		WWP1	8.47016		ESM1	8.71453		DYSF	6.33795
TMX4	2.06242		FUBP1	7.53417		KLHL42	8.72073		MZT2A	13.7715		PARP9	3.24379		SLC25A6	10.8253		CHRM3	11.6522		NCK1	3.18633		HAGLR	2.9605		POSTN	3.58705		STUB1	11.3972		EPB41L4A	8.46945		EFHD2	8.70287		LGALS9	6.30018
PERP	2.06135		MXRA7	7.52797		PLK2	8.71228		PTBP1	13.7662		FAM110D	3.24269		OCIAD2	10.8145		ATP6V0E1	11.6457		OSBPL1A	3.17089		FABP5	2.95185		TMED3	3.58456		PSAP	11.3925		IFNGR1	8.46869		SNRNP70	8.68731		BAX	6.29877
MFSD1	2.06116		PPM1D	7.52612		ZKSCAN1	8.70929		SH3BP2	13.7653		SSNA1	3.23777		UQCR10	10.8126		ANGPTL2	11.6342		WASF2	3.16521		YWHAZ	2.94279		VAPA	3.58417		SLFN5	11.3781		CTSD	8.46446		COL12A1	8.68525		PPP3R1	6.29332
HLA-DRA	2.06068		BMP2	7.52135		HAPLN3	8.70805		BMP1	13.7477		SRA1	3.23504		APEX1	10.8056		GGT5	11.6311		ZNF436	3.16412		ROMO1	2.94204		CD276	3.57044		GNS	11.3737		ELOB	8.45732		HRH1	8.68454		SLC6A6	6.2885
COX16	2.06068		HIST1H1E	7.52045		SFXN3	8.69788		HUWE1	13.7276		PCMTD1	3.22684		HDAC7	10.7984		RAP1B	11.6301		PNRC1	3.16355		ARRDC3	2.94002		NDUFB11	3.56953		PREX2	11.3572		FAM3C	8.45656		MYL6	8.68337		APOE	6.28786
PARVB	2.05856		GOLIM4	7.51058		EI24	8.6751		ARPC2	13.7234		EIF4G1	3.2252		HYAL2	10.779		RILPL2	11.5864		SET	3.15544		CADM3-AS1	2.93728		SHC1	3.55978		EPHA4	11.3481		AQP1	8.45414		FKBP4	8.68266		SNED1	6.28066
