# Supplementary material for: Pan-cancer integrative analyses dissect the remodeling of endothelial cells in human cancers
Source: Natl Sci Rev. 2024 Jul 11;11(9):nwae231. doi: 10.1093/nsr/nwae231 (PMC11429526; doi:10.1093/nsr/nwae231)
Supplement: nwae231_Supplemental_Files [file nwae231_supplemental_files.zip › Table S6.xlsx]

## Sheet: S6
Table S6. Differentially expressed genes between tumor and adjacent non-tumor tissues for veins.
Gene	Adj_pval	log2FC
IFITM1	0	1.36593
COL4A2	0	1.15811
COL4A1	0	1.13052
FABP5	0	0.922577
SEPW1	3.47271e-300	0.801032
SERPINE1	1.77011e-296	0.783776
COL15A1	0	0.77019
CYR61	2.51e-310	0.749721
PTRF	1.70346e-301	0.69176
FABP4	1.88272e-146	0.658952
CTGF	2.49652e-214	0.634148
APLNR	1.72338e-261	0.568947
COL6A2	4.11769e-215	0.55463
LGALS1	1.07677e-102	0.537072
TSC22D3	1.24049e-228	0.51793
FAM198B	5.1305e-284	0.511263
CD74	1.32599e-262	0.509703
COL18A1	2.74696e-264	0.503017
VCAN	1.59289e-198	0.498333
C4orf48	7.19343e-305	0.494455
FN1	1.27874e-127	0.490916
RGCC	8.73229e-142	0.490679
MGP	2.85261e-105	0.489403
DDIT4	2.02042e-172	0.483102
SOX4	1.18411e-184	0.469566
LAMA4	2.24726e-216	0.465804
FSTL1	1.24683e-181	0.439394
PRKCDBP	1.38238e-211	0.430609
CFH	1.18799e-225	0.428797
TGM2	5.95729e-146	0.406437
THBS1	1.04613e-78	0.397265
MMP2	2.86758e-175	0.391527
FOS	6.9097e-48	0.390489
MGLL	4.66e-146	0.389571
ATP5E	3.45393e-71	0.381076
ID3	4.59871e-88	0.379201
GPX1	1.19823e-103	0.374065
MKL2	2.27637e-169	0.372282
MAP1B	7.12592e-160	0.360507
SPRY1	2.58346e-63	0.352252
CTHRC1	8.65062e-113	0.347324
TMEM2	5.6502e-128	0.338787
CLDN15	1.08458e-123	0.297018
BGN	1.86219e-79	0.291358
POSTN	1.29432e-30	0.290297
CSF2RB	1.50802e-112	0.288932
ID1	1.50245e-53	0.288554
PXDN	1.21467e-99	0.288408
SDPR	1.644e-67	0.279384
PLPP1	1.74955e-83	0.273881
IGFBP5	0.924097	0.268544
NBEAL1	3.4519e-85	0.266334
EDN1	8.48343e-33	0.253405
MCTP1	4.61494e-58	0.252452
IL32	1.30723e-49	0.244821
MYO1E	4.88104e-65	0.236405
SH3TC1	1.01945e-104	0.235391
NREP	8.42508e-64	0.232943
RBKS	6.604e-56	0.228341
MEOX2	3.8994e-80	0.224746
RTEL1-TNFRSF6B	3.71069e-33	0.222478
NID1	3.07959e-65	0.221431
RGS3	2.9426e-61	0.218929
F2RL3	5.70315e-66	0.214657
FILIP1L	2.38298e-60	0.213829
CD36	6.73217e-42	0.212888
ADAMTS6	1.28197e-59	0.207647
SPP1	6.96058e-33	0.204634
IGFBP3	5.74953e-27	0.20079
TMSB4X	4.06723e-78	0.199996
ASS1	3.66991e-45	0.199124
IVNS1ABP	6.89026e-41	0.198329
SEPT6	5.96362e-73	0.197924
RASGRP3	2.12922e-59	0.19416
CDH13	7.6276e-52	0.188806
STMN1	7.65932e-37	0.188795
EPB41L3	2.61564e-46	0.18857
COLGALT1	2.67996e-54	0.184517
CDKN3	5.00524e-56	0.1841
MCAM	2.17886e-34	0.180495
P2RY6	5.25159e-58	0.179231
MIR4435-2HG	2.94722e-44	0.176931
HECW2	4.37387e-36	0.169343
THY1	1.64656e-28	0.165158
PGF	7.63613e-47	0.159424
VAMP8	5.48877e-46	0.158739
CNTNAP3B	5.45892e-31	0.155128
SEMA3F	2.95931e-24	0.151927
RORA	6.55942e-27	0.151744
NKTR	7.38854e-29	0.150197
ADAMTS18	9.07233e-32	0.146273
LAMP3	8.97335e-37	0.146142
LTBP2	2.69712e-29	0.145048
CRIP1	0.00673058	0.141388
FAM84B	6.51272e-37	0.141311
ADM5	1.88451e-07	0.139233
IFI6	6.69478e-10	0.133976
TIMP1	3.45157e-45	0.133719
CASC15	1.49062e-25	0.13242
GBP4	2.39115e-16	0.132299
COL1A2	8.88823e-120	-0.230902
FTX	1.7363e-112	-0.231408
CD9	5.67352e-29	-0.233413
CD200	4.66876e-52	-0.236978
BIRC3	9.00174e-54	-0.24006
CXCL3	2.22449e-45	-0.240334
HEXIM1	8.95756e-89	-0.241459
IFI44L	4.32053e-76	-0.244233
GPM6A	1.23044e-124	-0.246313
SRPX	1.53427e-61	-0.246335
IER5	1.38069e-79	-0.248653
SGMS2	8.54495e-115	-0.248672
IFIT1	4.21766e-112	-0.249283
HES1	9.24132e-49	-0.256802
TFPI2	2.18443e-65	-0.261907
ID2	1.86157e-63	-0.263631
NSUN6	3.74412e-117	-0.263767
LCN6	2.84629e-102	-0.264836
SLPI	1.29618e-150	-0.269955
RCAN1	2.30914e-42	-0.272082
LDLR	1.19998e-83	-0.2761
CFD	1.255e-180	-0.278106
EFNB2	3.50153e-88	-0.278129
STC1	1.78155e-42	-0.281572
SYNE1	2.9136e-118	-0.28366
LRRC32	1.26245e-109	-0.285642
ZC3HAV1	7.37782e-99	-0.305
LRG1	2.19884e-127	-0.309414
GIMAP5	5.45012e-175	-0.324228
NORAD	8.06675e-204	-0.330139
SOX7	6.01993e-123	-0.331718
ADAMTS1	1.26557e-49	-0.33493
IFIT3	1.25189e-148	-0.340012
MIR222HG	1.88166e-162	-0.341345
RHOU	4.19135e-152	-0.346934
PHLDA1	1.66463e-97	-0.348586
PTGDS	2.70704e-127	-0.349584
NFATC2	9.83425e-134	-0.350614
SERPINB1	4.28103e-125	-0.362001
HBEGF	5.20104e-132	-0.362681
PCAT19	2.5243e-121	-0.365846
NME2	6.49252e-76	-0.367014
IL1R1	8.37434e-137	-0.368102
FOXC1	3.46091e-136	-0.368729
EGR3	1.06637e-175	-0.369411
PIM1	6.17295e-223	-0.371173
MEIS2	1.54243e-222	-0.3716
IER3	3.62454e-52	-0.371959
MX1	1.16428e-150	-0.382811
FOSB	4.33949e-73	-0.386387
PLAUR	2.79267e-190	-0.399242
ICAM1	2.10689e-78	-0.401999
ADAMTS9	7.26534e-109	-0.402499
PRNP	6.83729e-229	-0.408699
SOX17	7.02293e-110	-0.415699
PLAT	9.53423e-164	-0.42746
TCEAL9	1.57385e-224	-0.439551
CLDN5	5.78432e-101	-0.446152
GADD45A	9.98164e-216	-0.448486
INSIG1	2.29848e-176	-0.455683
NEAT1	3.10784e-96	-0.457339
ABCG2	0	-0.476974
SAT1	1.03193e-122	-0.49232
TIMP3	4.18815e-164	-0.499925
KDM6B	3.71436e-236	-0.500863
TRIB1	8.94398e-260	-0.516626
GJA1	9.11619e-181	-0.517703
C11orf96	1.73428e-199	-0.530603
EGR1	5.3305e-135	-0.538249
IRF1	4.22674e-195	-0.543499
CPE	8.21497e-129	-0.546399
CXCL2	8.85203e-133	-0.584757
C2CD4B	5.22305e-189	-0.591884
RND1	1.35562e-222	-0.592324
ELOC	0	-0.616656
CYP1B1	9.41253e-233	-0.648185
THBD	0	-0.672792
AKAP12	2.46276e-268	-0.682803
ADAMTS4	6.04396e-266	-0.701295
LIFR	0	-0.710927
LEPR	0	-0.718918
GADD45B	2.31522e-253	-0.725382
TMEM70	0	-0.747565
MALAT1	1.52484e-148	-0.792096
CEBPD	0	-0.803378
PALM2-AKAP2	0	-0.823853
SELE	2.52498e-175	-0.825545
IL6	3.23784e-266	-0.853022
SOD2	0	-0.915017
EEF1G	0	-0.923939
JUND	0	-0.977652
TSC22D1	0	-0.984525
TM4SF1	0	-1.02004
EMP1	0	-1.02412
CSF3	0	-1.03842
CCL2	0	-1.16037
EIF4A1	0	-1.2123
CLU	0	-1.28919
ADIRF	0	-1.30216
CCL14	0	-1.37356
